# Supplementary material for: 1-Benzyl-3-[(4-methyl­phen­yl)imino]­indolin-2-one
Source: Acta Crystallogr Sect E Struct Rep Online. 2012 Jun 13;68(Pt 7):o2098. doi: 10.1107/S1600536812024506 (PMC3393911; doi:10.1107/S1600536812024506)
Supplement: Supplementary file 1 [file e-68-o2098-sup1.cif]

##############################################################################
#                                                                            #
# This CIF contains the data in a paper accepted for publication in          #
# Acta Crystallographica Section E. It conforms to the requirements of       #
# Notes for Authors for Acta Crystallographica Section E, and has been       #
# peer reviewed under the auspices of the IUCr Commission on Journals.       #
#                                                                            #
# Full details of the Crystallographic Information File format               #
# are given in the paper "The Crystallographic Information File (CIF):       #
# a New Standard Archive File for Crystallography" by S. R. Hall, F. H.      #
# Allen and I. D. Brown [Acta Cryst. (1991), A47, 655-685].                  #
#                                                                            #
# The current version of the core CIF dictionary is obtainable from          #
# ftp://ftp.iucr.org/pub/cif_core.dic.                                       #
#                                                                            #
# Software is freely available for graphical display of the structure(s)     #
# in this CIF. For information consult the CIF software page                 #
# http://www.iucr.org/resources/cif/software.                                #
#                                                                            #
# This file may be used for bona fide research purposes within the           #
# scientific community so long as proper attribution is given to the journal # 
# article from which it was obtained.                                        #
#                                                                            #
##############################################################################
data_I
_audit_creation_method     SHELXL-97
_chemical_name_systematic
;
1-Benzyl-3-[(4-methylphenyl)imino]indolin-2-one
;
_chemical_name_common     'isatin'
_chemical_formula_moiety     'C22 H18 N2 O'
_chemical_formula_sum     'C22 H18 N2 O'
_chemical_formula_iupac     'C22 H18 N2 O'
_chemical_formula_weight     326.38
_chemical_melting_point     427
_symmetry_cell_setting     monoclinic
_symmetry_space_group_name_H-M     'P 21/c'
_symmetry_space_group_name_Hall     '-P 2ybc'
loop_
    _symmetry_equiv_pos_as_xyz
    'x, y, z'
    '-x, y+1/2, -z+1/2'
    '-x, -y, -z'
    'x, -y-1/2, z-1/2'
_cell_length_a     10.174(2)
_cell_length_b     15.086(4)
_cell_length_c     11.714(3)
_cell_angle_alpha     90.00
_cell_angle_beta     113.596(3)
_cell_angle_gamma     90.00
_cell_volume     1647.5(7)
_cell_formula_units_Z     4
_cell_measurement_reflns_used     3069
_cell_measurement_theta_min     2.57
_cell_measurement_theta_max     25.55
_cell_measurement_temperature     296(2)
_exptl_crystal_description     'rectangular plate'
_exptl_crystal_colour     'orange'
_exptl_crystal_size_max     0.035
_exptl_crystal_size_mid     0.023
_exptl_crystal_size_min     0.012
_exptl_crystal_density_diffrn     1.316
_exptl_crystal_density_meas     ?
_exptl_crystal_density_method     'not measured'
_exptl_crystal_F_000     688
_exptl_absorpt_coefficient_mu     0.082
_exptl_absorpt_correction_type     none
_exptl_absorpt_process_details     ?
_exptl_absorpt_correction_T_min     ?
_exptl_absorpt_correction_T_max     ?
_exptl_special_details     ?
_diffrn_ambient_temperature     296(2)
_diffrn_radiation_type     MoK\a
_diffrn_radiation_wavelength     0.71073
_diffrn_radiation_source     'fine-focus sealed tube'
_diffrn_radiation_monochromator     graphite
_diffrn_measurement_device_type     'Bruker SMART CCD area-detector'
_diffrn_measurement_method     'phi and omega scans'
_diffrn_detector_area_resol_mean     ?
_diffrn_reflns_number     18815
_diffrn_reflns_av_R_equivalents     0.0668
_diffrn_reflns_av_sigmaI/netI     0.0640
_diffrn_reflns_theta_min     2.18
_diffrn_reflns_theta_max     27.47
_diffrn_reflns_theta_full     27.47
_diffrn_measured_fraction_theta_max     0.996
_diffrn_measured_fraction_theta_full     0.996
_diffrn_reflns_limit_h_min     -12
_diffrn_reflns_limit_h_max     13
_diffrn_reflns_limit_k_min     -19
_diffrn_reflns_limit_k_max     19
_diffrn_reflns_limit_l_min     -15
_diffrn_reflns_limit_l_max     15
_diffrn_standards_number     ?
_diffrn_standards_interval_count     ?
_diffrn_standards_interval_time     ?
_diffrn_standards_decay_%     ?
_refine_special_details
;
Refinement of <i>F</i>^2^ against ALL reflections. The weighted <i>R</i>-factor
<i>wR</i> and goodness of fit <i>S</i> are based on <i>F</i>^2^, conventional
<i>R</i>-factors <i>R</i> are based on <i>F</i>, with <i>F</i> set to zero for
negative <i>F</i>^2^. The threshold expression of <i>F</i>^2^ >
\s(<i>F</i>^2^) is used only for calculating <i>R</i>-factors(gt) <i>etc</i>.
and is not relevant to the choice of reflections for refinement.
<i>R</i>-factors based on <i>F</i>^2^ are statistically about twice as large
as those based on <i>F</i>, and <i>R</i>- factors based on ALL data will be
even larger.
;
_reflns_number_total     3763
_reflns_number_gt     2456
_reflns_threshold_expression     I>2sigma(I)
_refine_ls_structure_factor_coef     Fsqd
_refine_ls_matrix_type     full
_refine_ls_R_factor_all     0.0727
_refine_ls_R_factor_gt     0.0417
_refine_ls_wR_factor_gt     0.0955
_refine_ls_wR_factor_ref     0.1047
_refine_ls_goodness_of_fit_ref     0.923
_refine_ls_restrained_S_all     0.923
_refine_ls_number_reflns     3763
_refine_ls_number_parameters     227
_refine_ls_number_restraints     0
_refine_ls_hydrogen_treatment     constr
_refine_ls_weighting_scheme     calc
_refine_ls_weighting_details
         'calc w=1/[\s^2^(Fo^2^)+(0.0513P)^2^+0.0000P] where P=(Fo^2^+2Fc^2^)/3'
_atom_sites_solution_hydrogens     geom
_atom_sites_solution_primary     direct
_atom_sites_solution_secondary     difmap
_refine_ls_shift/su_max     0.000
_refine_ls_shift/su_mean     0.000
_refine_diff_density_max     0.354
_refine_diff_density_min     -0.310
_refine_ls_extinction_method     'SHELXL97 (Sheldrick, 2008)'
_refine_ls_extinction_coef     0.0075(12)
_refine_ls_extinction_expression
                                  'Fc^*^=kFc[1+0.001xFc^2^\l^3^/sin(2\q)]^-1/4^'
loop_
    _atom_type_symbol
    _atom_type_description
    _atom_type_scat_dispersion_real
    _atom_type_scat_dispersion_imag
    _atom_type_scat_source
    'C' 'C' 0.0033 0.0016
                         'International Tables Vol C Tables 4.2.6.8 and 6.1.1.4'
    'H' 'H' 0.0000 0.0000
                         'International Tables Vol C Tables 4.2.6.8 and 6.1.1.4'
    'N' 'N' 0.0061 0.0033
                         'International Tables Vol C Tables 4.2.6.8 and 6.1.1.4'
    'O' 'O' 0.0106 0.0060
                         'International Tables Vol C Tables 4.2.6.8 and 6.1.1.4'
_computing_data_collection     'SMART (Bruker, 2000)'
_computing_cell_refinement     'SAINT (Bruker, 2000)'
_computing_data_reduction     'SAINT (Bruker, 2000)'
_computing_structure_solution     'SHELXS97 (Sheldrick, 2008)'
_computing_structure_refinement     'SHELXL97 (Sheldrick, 2008)'
_computing_molecular_graphics     'PLATON (Spek, 2009)'
_computing_publication_material     'SHELXTL (Sheldrick, 2008)'
loop_
    _atom_site_type_symbol
    _atom_site_label
    _atom_site_fract_x
    _atom_site_fract_y
    _atom_site_fract_z
    _atom_site_U_iso_or_equiv
    _atom_site_adp_type
    _atom_site_calc_flag
    _atom_site_refinement_flags
    _atom_site_occupancy
    _atom_site_symmetry_multiplicity
    _atom_site_disorder_assembly
    _atom_site_disorder_group
    O O1 0.30165(11) 0.19312(7) 0.89390(10) 0.0256(3) Uani d . 1 1 . .
    N N1 0.23619(13) 0.32278(8) 0.77977(12) 0.0192(3) Uani d . 1 1 . .
    N N2 0.06155(13) 0.22984(8) 0.95540(12) 0.0195(3) Uani d . 1 1 . .
    C C18 -0.15861(16) 0.18456(10) 0.97075(14) 0.0221(4) Uani d . 1 1 . .
    H H18A -0.1610 0.1353 0.9223 0.027 Uiso calc R 1 1 . .
    C C19 -0.26219(17) 0.19479(11) 1.01801(15) 0.0237(4) Uani d . 1 1 . .
    H H19A -0.3354 0.1531 0.9984 0.028 Uiso calc R 1 1 . .
    C C6 -0.10985(17) 0.48946(10) 0.72028(14) 0.0217(4) Uani d . 1 1 . .
    H H6A -0.1886 0.5253 0.7085 0.026 Uiso calc R 1 1 . .
    C C8 0.09598(16) 0.45662(10) 0.67264(14) 0.0204(4) Uani d . 1 1 . .
    H H8A 0.1541 0.4694 0.6305 0.024 Uiso calc R 1 1 . .
    C C9 0.12438(16) 0.38541(10) 0.75280(14) 0.0179(3) Uani d . 1 1 . .
    C C11 0.43743(16) 0.40255(10) 0.75565(14) 0.0197(4) Uani d . 1 1 . .
    C C22 -0.04756(17) 0.32009(10) 1.06994(14) 0.0226(4) Uani d . 1 1 . .
    H H22A 0.0236 0.3629 1.0872 0.027 Uiso calc R 1 1 . .
    C C5 -0.08057(16) 0.41752(10) 0.80063(14) 0.0203(4) Uani d . 1 1 . .
    H H5A -0.1394 0.4046 0.8421 0.024 Uiso calc R 1 1 . .
    C C10 0.34082(17) 0.32210(10) 0.72300(15) 0.0233(4) Uani d . 1 1 . .
    H H10A 0.2900 0.3190 0.6332 0.028 Uiso calc R 1 1 . .
    H H10B 0.3996 0.2693 0.7499 0.028 Uiso calc R 1 1 . .
    C C17 -0.05075(16) 0.24753(10) 0.99516(14) 0.0192(3) Uani d . 1 1 . .
    C C4 0.03861(16) 0.36512(10) 0.81794(14) 0.0178(3) Uani d . 1 1 . .
    C C20 -0.25950(16) 0.26584(10) 1.09418(14) 0.0211(4) Uani d . 1 1 . .
    C C7 -0.02307(16) 0.50861(10) 0.65726(14) 0.0209(4) Uani d . 1 1 . .
    H H7A -0.0449 0.5571 0.6038 0.025 Uiso calc R 1 1 . .
    C C21 -0.15100(17) 0.32812(10) 1.11853(15) 0.0236(4) Uani d . 1 1 . .
    H H21A -0.1476 0.3765 1.1688 0.028 Uiso calc R 1 1 . .
    C C3 0.09602(16) 0.28278(10) 0.88691(14) 0.0182(3) Uani d . 1 1 . .
    C C2 0.22451(16) 0.25759(10) 0.85647(14) 0.0196(3) Uani d . 1 1 . .
    C C16 0.52131(17) 0.42307(11) 0.87874(15) 0.0249(4) Uani d . 1 1 . .
    H H16A 0.5174 0.3873 0.9420 0.030 Uiso calc R 1 1 . .
    C C12 0.44522(17) 0.45665(12) 0.66264(16) 0.0289(4) Uani d . 1 1 . .
    H H12A 0.3903 0.4435 0.5795 0.035 Uiso calc R 1 1 . .
    C C13 0.53422(18) 0.53003(12) 0.69284(18) 0.0339(5) Uani d . 1 1 . .
    H H13A 0.5386 0.5660 0.6300 0.041 Uiso calc R 1 1 . .
    C C15 0.61098(18) 0.49624(12) 0.90861(17) 0.0315(4) Uani d . 1 1 . .
    H H15A 0.6676 0.5090 0.9916 0.038 Uiso calc R 1 1 . .
    C C14 0.61647(18) 0.54999(11) 0.81580(18) 0.0332(5) Uani d . 1 1 . .
    H H14A 0.6755 0.5997 0.8359 0.040 Uiso calc R 1 1 . .
    C C23 -0.36913(18) 0.27314(12) 1.15025(16) 0.0290(4) Uani d . 1 1 . .
    H H23A -0.3515 0.3259 1.2000 0.044 Uiso calc R 1 1 . .
    H H23B -0.3622 0.2223 1.2016 0.044 Uiso calc R 1 1 . .
    H H23C -0.4635 0.2759 1.0848 0.044 Uiso calc R 1 1 . .
loop_
    _atom_site_aniso_label
    _atom_site_aniso_U_11
    _atom_site_aniso_U_22
    _atom_site_aniso_U_33
    _atom_site_aniso_U_12
    _atom_site_aniso_U_13
    _atom_site_aniso_U_23
    O1 0.0239(6) 0.0211(6) 0.0327(7) 0.0069(5) 0.0122(5) 0.0020(5)
    N1 0.0175(7) 0.0178(7) 0.0251(7) 0.0009(5) 0.0115(6) 0.0001(5)
    N2 0.0186(7) 0.0179(7) 0.0218(7) -0.0012(5) 0.0077(6) -0.0007(6)
    C18 0.0239(9) 0.0178(8) 0.0236(9) -0.0010(7) 0.0084(7) -0.0019(7)
    C19 0.0185(8) 0.0245(9) 0.0268(9) -0.0041(7) 0.0076(7) 0.0006(7)
    C6 0.0198(8) 0.0183(8) 0.0271(9) 0.0023(7) 0.0094(7) -0.0022(7)
    C8 0.0205(8) 0.0195(8) 0.0231(8) -0.0037(7) 0.0108(7) -0.0019(7)
    C9 0.0169(8) 0.0146(8) 0.0224(8) -0.0011(6) 0.0080(7) -0.0033(6)
    C11 0.0163(8) 0.0205(8) 0.0259(9) 0.0039(6) 0.0123(7) 0.0011(7)
    C22 0.0214(9) 0.0208(9) 0.0255(9) -0.0043(7) 0.0091(7) -0.0014(7)
    C5 0.0195(8) 0.0198(8) 0.0241(9) -0.0014(7) 0.0112(7) -0.0015(7)
    C10 0.0207(9) 0.0257(9) 0.0277(9) 0.0017(7) 0.0140(7) -0.0037(7)
    C17 0.0194(8) 0.0183(8) 0.0188(8) 0.0027(6) 0.0067(7) 0.0041(6)
    C4 0.0172(8) 0.0158(8) 0.0201(8) -0.0019(6) 0.0071(7) -0.0020(6)
    C20 0.0189(8) 0.0239(9) 0.0192(8) 0.0017(7) 0.0065(7) 0.0027(7)
    C7 0.0240(9) 0.0161(8) 0.0221(9) -0.0008(7) 0.0086(7) 0.0002(6)
    C21 0.0250(9) 0.0242(9) 0.0224(9) -0.0011(7) 0.0102(7) -0.0043(7)
    C3 0.0161(8) 0.0153(8) 0.0215(8) -0.0018(6) 0.0057(7) -0.0027(6)
    C2 0.0187(8) 0.0181(8) 0.0218(8) -0.0018(7) 0.0078(7) -0.0036(7)
    C16 0.0245(9) 0.0267(9) 0.0266(9) 0.0012(7) 0.0136(8) 0.0030(7)
    C12 0.0179(8) 0.0421(11) 0.0277(9) 0.0035(8) 0.0102(7) 0.0101(8)
    C13 0.0218(9) 0.0368(11) 0.0476(12) 0.0062(8) 0.0185(9) 0.0211(9)
    C15 0.0265(10) 0.0343(10) 0.0362(11) -0.0052(8) 0.0152(9) -0.0097(8)
    C14 0.0229(9) 0.0217(9) 0.0617(13) -0.0011(7) 0.0238(9) -0.0011(9)
    C23 0.0250(9) 0.0378(10) 0.0264(9) -0.0001(8) 0.0125(8) 0.0007(8)
_geom_special_details
;
All e.s.d.'s (except the e.s.d. in the dihedral angle between two l.s. planes)
are estimated using the full covariance matrix. The cell e.s.d.'s are taken
into account individually in the estimation of e.s.d.'s in distances, angles
and torsion angles; correlations between e.s.d.'s in cell parameters are only
used when they are defined by crystal symmetry. An approximate (isotropic)
treatment of cell e.s.d.'s is used for estimating e.s.d.'s involving l.s.
planes.
;
loop_
    _geom_bond_atom_site_label_1
    _geom_bond_atom_site_label_2
    _geom_bond_site_symmetry_2
    _geom_bond_distance
    _geom_bond_publ_flag
    O1 C2 . 1.2160(18) ?
    N1 C2 . 1.3690(19) ?
    N1 C9 . 1.4137(19) ?
    N1 C10 . 1.4636(19) ?
    N2 C3 . 1.2767(19) ?
    N2 C17 . 1.4210(19) ?
    C18 C19 . 1.381(2) ?
    C18 C17 . 1.392(2) ?
    C18 H18A . 0.9300 ?
    C19 C20 . 1.388(2) ?
    C19 H19A . 0.9300 ?
    C6 C5 . 1.389(2) ?
    C6 C7 . 1.389(2) ?
    C6 H6A . 0.9300 ?
    C8 C9 . 1.379(2) ?
    C8 C7 . 1.393(2) ?
    C8 H8A . 0.9300 ?
    C9 C4 . 1.404(2) ?
    C11 C16 . 1.385(2) ?
    C11 C12 . 1.389(2) ?
    C11 C10 . 1.511(2) ?
    C22 C21 . 1.388(2) ?
    C22 C17 . 1.394(2) ?
    C22 H22A . 0.9300 ?
    C5 C4 . 1.393(2) ?
    C5 H5A . 0.9300 ?
    C10 H10A . 0.9700 ?
    C10 H10B . 0.9700 ?
    C4 C3 . 1.469(2) ?
    C20 C21 . 1.389(2) ?
    C20 C23 . 1.508(2) ?
    C7 H7A . 0.9300 ?
    C21 H21A . 0.9300 ?
    C3 C2 . 1.534(2) ?
    C16 C15 . 1.385(2) ?
    C16 H16A . 0.9300 ?
    C12 C13 . 1.383(2) ?
    C12 H12A . 0.9300 ?
    C13 C14 . 1.379(3) ?
    C13 H13A . 0.9300 ?
    C15 C14 . 1.375(2) ?
    C15 H15A . 0.9300 ?
    C14 H14A . 0.9300 ?
    C23 H23A . 0.9600 ?
    C23 H23B . 0.9600 ?
    C23 H23C . 0.9600 ?
loop_
    _geom_angle_atom_site_label_1
    _geom_angle_atom_site_label_2
    _geom_angle_atom_site_label_3
    _geom_angle_site_symmetry_1
    _geom_angle_site_symmetry_3
    _geom_angle
    _geom_angle_publ_flag
    C2 N1 C9 . . 110.69(13) ?
    C2 N1 C10 . . 124.27(13) ?
    C9 N1 C10 . . 124.73(13) ?
    C3 N2 C17 . . 123.20(13) ?
    C19 C18 C17 . . 120.45(15) ?
    C19 C18 H18A . . 119.8 ?
    C17 C18 H18A . . 119.8 ?
    C18 C19 C20 . . 121.47(15) ?
    C18 C19 H19A . . 119.3 ?
    C20 C19 H19A . . 119.3 ?
    C5 C6 C7 . . 120.88(15) ?
    C5 C6 H6A . . 119.6 ?
    C7 C6 H6A . . 119.6 ?
    C9 C8 C7 . . 117.45(14) ?
    C9 C8 H8A . . 121.3 ?
    C7 C8 H8A . . 121.3 ?
    C8 C9 C4 . . 122.25(14) ?
    C8 C9 N1 . . 127.10(14) ?
    C4 C9 N1 . . 110.64(13) ?
    C16 C11 C12 . . 118.72(15) ?
    C16 C11 C10 . . 120.68(14) ?
    C12 C11 C10 . . 120.60(15) ?
    C21 C22 C17 . . 119.70(14) ?
    C21 C22 H22A . . 120.1 ?
    C17 C22 H22A . . 120.1 ?
    C6 C5 C4 . . 118.71(14) ?
    C6 C5 H5A . . 120.6 ?
    C4 C5 H5A . . 120.6 ?
    N1 C10 C11 . . 113.38(12) ?
    N1 C10 H10A . . 108.9 ?
    C11 C10 H10A . . 108.9 ?
    N1 C10 H10B . . 108.9 ?
    C11 C10 H10B . . 108.9 ?
    H10A C10 H10B . . 107.7 ?
    C18 C17 C22 . . 118.88(15) ?
    C18 C17 N2 . . 118.41(14) ?
    C22 C17 N2 . . 122.27(14) ?
    C5 C4 C9 . . 119.44(14) ?
    C5 C4 C3 . . 133.73(14) ?
    C9 C4 C3 . . 106.64(13) ?
    C19 C20 C21 . . 117.63(15) ?
    C19 C20 C23 . . 120.58(15) ?
    C21 C20 C23 . . 121.78(15) ?
    C6 C7 C8 . . 121.26(15) ?
    C6 C7 H7A . . 119.4 ?
    C8 C7 H7A . . 119.4 ?
    C22 C21 C20 . . 121.84(15) ?
    C22 C21 H21A . . 119.1 ?
    C20 C21 H21A . . 119.1 ?
    N2 C3 C4 . . 136.53(14) ?
    N2 C3 C2 . . 117.71(13) ?
    C4 C3 C2 . . 105.65(12) ?
    O1 C2 N1 . . 126.74(15) ?
    O1 C2 C3 . . 126.97(14) ?
    N1 C2 C3 . . 106.29(13) ?
    C15 C16 C11 . . 120.69(16) ?
    C15 C16 H16A . . 119.7 ?
    C11 C16 H16A . . 119.7 ?
    C13 C12 C11 . . 120.44(17) ?
    C13 C12 H12A . . 119.8 ?
    C11 C12 H12A . . 119.8 ?
    C14 C13 C12 . . 120.23(16) ?
    C14 C13 H13A . . 119.9 ?
    C12 C13 H13A . . 119.9 ?
    C14 C15 C16 . . 120.09(17) ?
    C14 C15 H15A . . 120.0 ?
    C16 C15 H15A . . 120.0 ?
    C15 C14 C13 . . 119.82(17) ?
    C15 C14 H14A . . 120.1 ?
    C13 C14 H14A . . 120.1 ?
    C20 C23 H23A . . 109.5 ?
    C20 C23 H23B . . 109.5 ?
    H23A C23 H23B . . 109.5 ?
    C20 C23 H23C . . 109.5 ?
    H23A C23 H23C . . 109.5 ?
    H23B C23 H23C . . 109.5 ?
data_global
_journal_date_recd_electronic     2012-05-13
_journal_date_accepted     2012-05-29
_journal_name_full     'Acta Crystallographica, Section E'
_journal_year     2012
_journal_volume     68
_journal_issue      7
_journal_page_first     o2098
_journal_page_last     o2098
_journal_paper_category     QO
_journal_paper_doi     10.1107/S1600536812024506
_journal_coeditor_code     BX2411
_publ_contact_author_name     'Prof. Gabriel O. Egharevba'
_publ_contact_author_address
;
Chemistry Department, Obafemi Awolowo University, Ile-ife, Nigeria
;
_publ_contact_author_email     'gegharev@yahoo.com'
_publ_contact_author_fax     ?
_publ_contact_author_phone     '+2348037021278'
_publ_section_title
;
1-Benzyl-3-[(4-methylphenyl)imino]indolin-2-one
;
loop_
    _publ_author_name
    _publ_author_footnote
    _publ_author_address
    'Ikotun, Adebomi A.' .
;
Chemistry and Industrial Chemistry Department, Bowen University, Iwo, Nigeria
;
    'Adelani, Pius O.' .
;
Department of Civil Engineering and Geological Sciences and
Department of Chemistry and Biochemistry
University of Notre Dame,
Notre Dame
Indiana 46556
USA
;
    'Egharevba, Gabriel O.' .
;
Chemistry Department, Obafemi Awolowo University, Ile-ife, Nigeria
;
