# Supplementary material for: 1-Benzyl-3-[(4-methyl­phen­yl)imino]­indolin-2-one
Source: Acta Crystallogr Sect E Struct Rep Online. 2012 Jun 13;68(Pt 7):o2098. doi: 10.1107/S1600536812024506 (PMC3393911; doi:10.1107/S1600536812024506)
Supplement: Supplementary file 2 [file e-68-o2098-Isup2.hkl]

# 
# h,k,l, Fc-squared, Fo-squared, sigma(Fo-squared) and status flag 
# 
data_I
_shelx_title ' P21C in P2(1)/c' 
_shelx_refln_list_code          4 
_shelx_F_calc_maximum      177.69 
_exptl_crystal_F_000       688.00 
_reflns_d_resolution_high  0.7704 
 
loop_ 
 _symmetry_equiv_pos_as_xyz 
 'x, y, z' 
 '-x, y+1/2, -z+1/2' 
 '-x, -y, -z' 
 'x, -y-1/2, z-1/2' 
 
_cell_length_a    10.1736 
_cell_length_b    15.0859 
_cell_length_c    11.7141 
_cell_angle_alpha  90.000 
_cell_angle_beta  113.596 
_cell_angle_gamma  90.000 
 
_shelx_F_squared_multiplier     1.000 
 
loop_ 
 _refln_index_h 
 _refln_index_k 
 _refln_index_l 
 _refln_F_squared_calc 
 _refln_F_squared_meas 
 _refln_F_squared_sigma 
 _refln_observed_status 
   1   0   0     3928.78     3794.73     69.58 o 
   2   0   0     3364.99     3209.34     25.23 o 
   3   0   0      258.20      258.54     10.50 o 
   4   0   0      255.98      261.60     12.22 o 
   5   0   0      996.77     1004.70     23.07 o 
   6   0   0     1166.80     1201.26     25.87 o 
   7   0   0      136.61      144.03     13.34 o 
   8   0   0       37.31       23.52     11.50 o 
   9   0   0       13.44       16.48     15.67 o 
  10   0   0      491.98      499.20     38.50 o 
  11   0   0        0.06        1.84     16.83 o 
  12   0   0       76.43       81.17     25.35 o 
   1   1   0      608.11      617.86      7.84 o 
   2   1   0      373.28      339.67      6.90 o 
   3   1   0       26.02       36.20      4.12 o 
   4   1   0      379.79      411.08      9.83 o 
   5   1   0      417.83      408.60     11.05 o 
   6   1   0       18.61       14.24      4.92 o 
   7   1   0        3.76        2.19      5.12 o 
   8   1   0      761.82      772.81     21.58 o 
   9   1   0      433.52      425.81     20.85 o 
  10   1   0      648.44      677.92     30.60 o 
  11   1   0       97.39       81.97     17.20 o 
  12   1   0        1.68        6.72     15.54 o 
   0   2   0     4338.01     4326.58    134.15 o 
   1   2   0     5451.22     5203.33     86.27 o 
   2   2   0    14831.76    15131.79     87.74 o 
   3   2   0     2359.04     2292.47     28.12 o 
   4   2   0     1142.25     1205.84     15.17 o 
   5   2   0       79.37       86.67      6.67 o 
   6   2   0       61.57       61.12      6.53 o 
   7   2   0      240.40      241.96     11.31 o 
   8   2   0       55.71       66.66      9.69 o 
   9   2   0      346.47      354.79     20.18 o 
  10   2   0      559.18      602.02     28.97 o 
  11   2   0      228.07      209.03     26.46 o 
  12   2   0       42.01       35.62     17.93 o 
   1   3   0     1087.15     1015.07     25.34 o 
   2   3   0     2209.75     2037.15     26.98 o 
   3   3   0     1396.38     1344.13     14.11 o 
   4   3   0      533.89      472.27     10.63 o 
   5   3   0       39.01       69.22      6.23 o 
   6   3   0        1.24        3.64      4.58 o 
   7   3   0        0.14        3.15      5.17 o 
   8   3   0      596.60      592.87     20.20 o 
   9   3   0      536.83      582.23     23.68 o 
  10   3   0        6.24       17.94     11.94 o 
  11   3   0        5.92        8.24     14.67 o 
   0   4   0    10482.57    10451.23    230.67 o 
   1   4   0       22.32       19.50      3.19 o 
   2   4   0       46.55       34.92      3.69 o 
   3   4   0      991.07      992.61     12.86 o 
   4   4   0        5.34       16.33      4.28 o 
   5   4   0       24.17       24.39      5.00 o 
   6   4   0      726.84      729.55     15.20 o 
   7   4   0      406.69      422.82     14.97 o 
   8   4   0       66.11       55.19      9.74 o 
   9   4   0       21.94       17.40     11.02 o 
  10   4   0       34.75       28.36     12.77 o 
  11   4   0       87.26       89.58     19.86 o 
   1   5   0      199.28      163.79      6.16 o 
   2   5   0      419.51      375.53      8.09 o 
   3   5   0     1492.19     1577.76     30.63 o 
   4   5   0     1166.62     1372.94     20.65 o 
   5   5   0        1.40       17.06      5.33 o 
   6   5   0       48.65       35.87      6.61 o 
   7   5   0        9.50        6.06      7.87 o 
   8   5   0       20.96       10.83      8.85 o 
   9   5   0      105.02       93.18     15.22 o 
  10   5   0       13.48       11.64     11.73 o 
  11   5   0        0.89        0.82     14.24 o 
   0   6   0      305.29      275.88     14.15 o 
   1   6   0      308.22      325.94      8.26 o 
   2   6   0     1492.68     1437.38     30.51 o 
   3   6   0      291.86      308.26      8.64 o 
   4   6   0       45.80       50.94      5.25 o 
   5   6   0       87.92      111.93      8.44 o 
   6   6   0      897.96      843.33     20.78 o 
   7   6   0      456.38      450.40     19.69 o 
   8   6   0      101.82      101.02     13.21 o 
   9   6   0        0.13       -0.53     10.30 o 
  10   6   0        2.54       -0.55     10.91 o 
  11   6   0       40.69       61.55     19.23 o 
   1   7   0      348.02      393.47      9.60 o 
   2   7   0     2967.37     3036.20     53.61 o 
   3   7   0       35.21       47.94      4.81 o 
   4   7   0      293.53      312.97     11.19 o 
   5   7   0      207.87      209.12     12.88 o 
   6   7   0        0.46       -4.36      6.22 o 
   7   7   0        3.32       12.76      8.71 o 
   8   7   0      369.48      352.29     20.69 o 
   9   7   0        3.54       -5.98     10.05 o 
  10   7   0      128.26      137.64     22.39 o 
  11   7   0       30.77       59.90     19.46 o 
   0   8   0      276.75      208.51     12.11 o 
   1   8   0     1285.23     1209.49     22.30 o 
   2   8   0     1144.95     1118.22     21.92 o 
   3   8   0       61.65       91.39      7.65 o 
   4   8   0        0.34        0.50      5.65 o 
   5   8   0      359.75      332.26     15.00 o 
   6   8   0       79.23       58.29      9.32 o 
   7   8   0       25.55       24.14      9.43 o 
   8   8   0       65.68       64.00     11.95 o 
   9   8   0       11.14       24.28     12.65 o 
  10   8   0       10.46       20.17     15.01 o 
  11   8   0       68.34       65.37     33.30 o 
   1   9   0       16.18       20.80      4.71 o 
   2   9   0     1090.66     1221.46     21.90 o 
   3   9   0      630.77      609.44     15.52 o 
   4   9   0      144.65      155.55     11.73 o 
   5   9   0      390.95      361.65     16.18 o 
   6   9   0       55.33       78.00     10.50 o 
   7   9   0       91.80       98.76     13.37 o 
   8   9   0        0.75       -2.20      8.75 o 
   9   9   0      162.66      157.00     22.63 o 
  10   9   0       79.85       57.62     18.98 o 
   0  10   0      244.99      218.53     13.91 o 
   1  10   0        1.70        0.92      4.79 o 
   2  10   0      113.64      140.05      9.72 o 
   3  10   0        5.96        7.18      6.33 o 
   4  10   0       46.70       39.02      8.17 o 
   5  10   0      224.51      226.09     15.01 o 
   6  10   0       43.32       39.76     10.41 o 
   7  10   0      358.46      352.85     21.14 o 
   8  10   0       14.74        0.60     10.44 o 
   9  10   0       22.19       30.72     13.33 o 
  10  10   0       88.79      117.94     22.50 o 
   1  11   0       68.16       71.12      7.78 o 
   2  11   0      117.21       96.70      8.88 o 
   3  11   0      636.54      632.50     19.77 o 
   4  11   0      132.82      135.26     12.32 o 
   5  11   0       55.65       43.94      9.34 o 
   6  11   0      245.86      227.71     18.28 o 
   7  11   0      289.72      300.42     23.73 o 
   8  11   0        2.32       13.10     12.12 o 
   9  11   0        0.01       -0.21     11.67 o 
   0  12   0      388.75      457.64     24.25 o 
   1  12   0       89.95       88.45     10.04 o 
   2  12   0        2.78       -3.37      6.27 o 
   3  12   0        0.01       -1.07      6.45 o 
   4  12   0      138.68      141.37     13.15 o 
   5  12   0      105.62      100.92     12.07 o 
   6  12   0        2.98        0.39      8.97 o 
   7  12   0      107.42      113.96     17.52 o 
   8  12   0        0.24        0.63     11.85 o 
   9  12   0       22.26       38.03     15.03 o 
   1  13   0       22.54       26.95      8.04 o 
   2  13   0      797.68      753.27     24.67 o 
   3  13   0     1055.40     1103.35     32.59 o 
   4  13   0      391.57      377.03     19.26 o 
   5  13   0       18.36       28.18      9.05 o 
   6  13   0       11.57        9.97     11.20 o 
   7  13   0        0.31       -1.83     11.36 o 
   8  13   0      170.21      152.96     20.83 o 
   9  13   0        9.74       -6.61     18.31 o 
   0  14   0      674.11      694.19     31.08 o 
   1  14   0        1.70       -1.24      7.58 o 
   2  14   0      316.57      292.59     19.69 o 
   3  14   0      123.87      139.21     15.11 o 
   4  14   0       11.89       14.12      8.89 o 
   5  14   0        6.61        7.28      8.56 o 
   6  14   0        0.71       -5.30     10.67 o 
   7  14   0       30.89       44.97     14.52 o 
   8  14   0       21.90       23.65     13.98 o 
   1  15   0      269.09      276.52     19.08 o 
   2  15   0      207.88      226.70     18.33 o 
   3  15   0        1.42       -4.15      8.83 o 
   4  15   0       15.86        7.42      9.78 o 
   5  15   0       68.75       75.49     15.74 o 
   6  15   0       62.20       75.04     16.51 o 
   7  15   0      363.30      352.60     28.77 o 
   0  16   0      462.66      520.32     54.99 o 
   1  16   0      151.19      152.33     16.28 o 
   2  16   0      145.98      157.39     16.79 o 
   3  16   0      117.66      135.32     16.35 o 
   4  16   0       66.19       64.16     15.40 o 
   5  16   0       57.60       59.72     17.62 o 
   6  16   0       46.07       67.77     18.85 o 
   1  17   0       89.96       90.83     14.47 o 
   2  17   0      153.84      165.64     17.91 o 
   3  17   0      673.86      634.08     36.51 o 
   4  17   0        1.13      -10.59     10.59 o 
   5  17   0       39.94       61.59     18.92 o 
   0  18   0        1.08       -2.35     16.75 o 
   1  18   0        3.54       -1.19     11.68 o 
   2  18   0        1.11       -6.26     11.55 o 
   3  18   0        2.59        2.18     12.38 o 
   4  18   0      460.98      496.10     32.33 o 
   1  19   0        8.72      -12.09     13.70 o 
   2  19   0       67.96       80.69     25.18 o 
 -12   1   1      115.48      108.52     21.85 o 
 -11   1   1      156.82      168.76     20.18 o 
 -10   1   1      245.58      255.86     19.58 o 
  -9   1   1      111.92      120.71     12.75 o 
  -8   1   1       56.93       49.68      8.99 o 
  -7   1   1      236.84      234.40     10.69 o 
  -6   1   1       53.67       53.52      5.98 o 
  -5   1   1      112.25      132.49      7.21 o 
  -4   1   1        0.55        3.50      3.48 o 
  -3   1   1      306.18      269.23      6.95 o 
  -2   1   1       88.76       87.71      4.09 o 
  -1   1   1     1043.04      941.19     23.68 o 
   0   1   1        6.66        3.02      1.98 o 
   1   1   1       61.14       57.48      3.31 o 
   2   1   1      854.01      809.03     15.17 o 
   3   1   1       22.97       14.77      3.75 o 
   4   1   1      515.51      563.16     11.47 o 
   5   1   1       95.48       91.55      6.91 o 
   6   1   1       75.72       84.70      7.47 o 
   7   1   1      124.13      145.50      9.89 o 
   8   1   1       67.07       79.41     10.62 o 
   9   1   1      107.62      120.64     16.54 o 
  10   1   1      305.31      329.64     25.82 o 
  11   1   1      478.95      470.26     30.13 o 
 -12   2   1       80.60       94.28     21.68 o 
 -11   2   1       10.32       -5.57     13.63 o 
 -10   2   1        5.99        8.98      9.61 o 
  -9   2   1      648.50      659.94     24.39 o 
  -8   2   1       22.96       14.59      7.42 o 
  -7   2   1      482.35      473.88     14.82 o 
  -6   2   1      237.27      243.09      9.67 o 
  -5   2   1      668.95      711.67     12.91 o 
  -4   2   1      102.53       90.30      5.76 o 
  -3   2   1     2288.62     2262.93     33.53 o 
  -2   2   1     1424.98     1377.15     29.16 o 
  -1   2   1       64.80       50.20      3.07 o 
   0   2   1     7517.49     7367.06     59.60 o 
   1   2   1      740.82      736.10      9.65 o 
   2   2   1      448.41      434.97     10.57 o 
   3   2   1       30.23       30.63      4.16 o 
   4   2   1      140.46      152.56      7.49 o 
   5   2   1       31.90       44.58      5.76 o 
   6   2   1      867.50      869.95     16.71 o 
   7   2   1       20.50       20.15      6.71 o 
   8   2   1       14.58       13.39      7.96 o 
   9   2   1      328.06      345.96     24.35 o 
  10   2   1       48.36       33.52     13.44 o 
  11   2   1        3.02        2.44     14.71 o 
 -12   3   1        6.32        5.98     16.26 o 
 -11   3   1       30.42       36.55     16.04 o 
 -10   3   1      232.37      235.21     21.21 o 
  -9   3   1      208.68      194.48     16.67 o 
  -8   3   1        8.32        6.53      7.92 o 
  -7   3   1        5.24       11.78      5.90 o 
  -6   3   1      579.25      656.42     13.90 o 
  -5   3   1       22.85       20.48      4.71 o 
  -4   3   1      187.68      169.04      7.33 o 
  -3   3   1     3828.81     3754.13     61.84 o 
  -2   3   1     1966.30     1802.99     48.87 o 
  -1   3   1     1542.97     1324.56     27.69 o 
   0   3   1       85.04       69.16      3.91 o 
   1   3   1    17988.19    18828.25    251.80 o 
   2   3   1     5577.34     5399.52     40.73 o 
   3   3   1      385.35      416.63      8.96 o 
   4   3   1       45.40       38.61      4.96 o 
   5   3   1       26.61       29.36      5.24 o 
   6   3   1      204.17      216.97     11.72 o 
   7   3   1       96.37      110.51      9.99 o 
   8   3   1        1.17        4.34      7.43 o 
   9   3   1     1260.98     1275.71     37.62 o 
  10   3   1       13.17       -0.11     13.14 o 
  11   3   1       13.70        4.10     18.14 o 
 -12   4   1       77.01       73.73     19.69 o 
 -11   4   1       69.06       82.68     16.82 o 
 -10   4   1       48.28       46.04     13.76 o 
  -9   4   1       86.11       78.72     14.14 o 
  -8   4   1        6.07       -1.83      6.59 o 
  -7   4   1      712.62      682.58     17.35 o 
  -6   4   1      102.86      100.00      7.51 o 
  -5   4   1     1776.82     1820.10     20.17 o 
  -4   4   1      208.80      172.27      7.67 o 
  -3   4   1     1044.70      984.47     19.38 o 
  -2   4   1      108.55      116.89      6.14 o 
  -1   4   1      221.66      226.01      6.06 o 
   0   4   1     1426.97     1341.52     22.66 o 
   1   4   1      596.47      512.42      8.77 o 
   2   4   1     2980.95     2954.67     39.89 o 
   3   4   1      266.52      263.36      7.73 o 
   4   4   1     2045.37     2217.63     20.64 o 
   5   4   1      239.13      220.45      9.33 o 
   6   4   1      249.75      285.05     12.67 o 
   7   4   1       49.06       55.40      8.17 o 
   8   4   1      637.23      640.51     21.28 o 
   9   4   1        0.13       -1.60     10.02 o 
  10   4   1        6.87        8.45     13.39 o 
  11   4   1       10.78       19.03     20.17 o 
 -12   5   1       22.64       21.20     28.97 o 
 -11   5   1      201.76      217.70     22.93 o 
 -10   5   1      224.38      213.83     24.76 o 
  -9   5   1        6.15       -0.43      9.46 o 
  -8   5   1      775.33      779.21     25.27 o 
  -7   5   1       17.23       27.47      8.67 o 
  -6   5   1      925.85     1002.86     17.16 o 
  -5   5   1      752.49      719.02     13.73 o 
  -4   5   1      897.45      915.59     18.85 o 
  -3   5   1      487.55      563.07     15.76 o 
  -2   5   1        0.63       -0.03      3.75 o 
  -1   5   1      406.26      383.02      9.22 o 
   0   5   1     1509.03     1569.38     26.11 o 
   1   5   1       17.57       21.30      3.71 o 
   2   5   1       41.07       39.58      4.17 o 
   3   5   1      377.63      365.30      8.71 o 
   4   5   1      353.47      400.42     10.06 o 
   5   5   1      311.56      318.38     11.92 o 
   6   5   1       34.14       30.67      6.82 o 
   7   5   1      257.26      260.77     13.76 o 
   8   5   1       59.27       60.73     11.34 o 
   9   5   1       16.52        8.63     10.52 o 
  10   5   1       92.32       79.58     19.03 o 
  11   5   1      233.83      219.30     35.43 o 
 -11   6   1       29.11       23.86     13.84 o 
 -10   6   1       32.60       28.69     12.40 o 
  -9   6   1      253.52      258.53     22.17 o 
  -8   6   1       10.51       14.77      8.86 o 
  -7   6   1      864.22      888.71     25.55 o 
  -6   6   1      239.34      250.75     14.07 o 
  -5   6   1      724.09      733.34     16.23 o 
  -4   6   1      588.84      671.73     19.69 o 
  -3   6   1     1661.29     1708.97     33.30 o 
  -2   6   1        5.46        6.48      4.25 o 
  -1   6   1       21.74       26.01      3.99 o 
   0   6   1      830.97      811.12     16.59 o 
   1   6   1      516.98      483.06     13.40 o 
   2   6   1      670.46      645.05     15.98 o 
   3   6   1        4.30        1.53      3.44 o 
   4   6   1      194.92      230.44     10.74 o 
   5   6   1       25.40       15.01      5.76 o 
   6   6   1      102.42       97.95     10.36 o 
   7   6   1       68.53       78.47     10.25 o 
   8   6   1        0.05       -1.38      8.36 o 
   9   6   1      249.57      259.72     26.30 o 
  10   6   1       68.20       84.39     19.19 o 
  11   6   1       92.29       35.07     30.65 o 
 -11   7   1       13.46       13.91     12.95 o 
 -10   7   1        0.02       -1.11     11.09 o 
  -9   7   1      106.04       87.48     15.60 o 
  -8   7   1      343.88      328.15     19.56 o 
  -7   7   1       47.10       41.84      9.87 o 
  -6   7   1       24.60       25.98      7.31 o 
  -5   7   1        4.42        4.82      4.82 o 
  -4   7   1      215.45      199.79     10.25 o 
  -3   7   1      525.47      486.17     13.10 o 
  -2   7   1      155.80      121.76      7.83 o 
  -1   7   1      113.23      104.76      6.07 o 
   0   7   1       56.05       68.96      5.62 o 
   1   7   1        0.19        3.52      3.67 o 
   2   7   1        9.93        6.71      3.82 o 
   3   7   1       58.37       54.19      5.25 o 
   4   7   1       78.16       74.48      7.41 o 
   5   7   1       13.91       14.51      6.55 o 
   6   7   1        0.02       -6.14      6.14 o 
   7   7   1      389.96      418.09     19.82 o 
   8   7   1       23.27       19.69      9.96 o 
   9   7   1      117.41      134.59     20.95 o 
  10   7   1      101.03      112.63     21.02 o 
 -11   8   1        9.16        4.80     14.83 o 
 -10   8   1       59.95       64.50     15.63 o 
  -9   8   1        7.29        8.49     11.53 o 
  -8   8   1       38.29       38.51     10.56 o 
  -7   8   1       12.01       18.18      8.80 o 
  -6   8   1       51.98       68.85     10.94 o 
  -5   8   1        3.60        0.12      5.77 o 
  -4   8   1      123.56      168.69     10.15 o 
  -3   8   1      353.18      429.90     12.99 o 
  -2   8   1     1255.32     1324.91     31.59 o 
  -1   8   1       32.85       36.65      4.89 o 
   0   8   1      174.79      196.70      8.59 o 
   1   8   1        2.10       10.29      4.26 o 
   2   8   1      150.03      159.45      7.85 o 
   3   8   1      629.96      695.93     24.64 o 
   4   8   1       40.33       44.30      7.74 o 
   5   8   1        1.49        4.71      6.47 o 
   6   8   1       72.77       74.20     10.31 o 
   7   8   1       45.93       49.82     11.08 o 
   8   8   1        0.10        2.97     10.08 o 
   9   8   1        3.75       23.87     12.48 o 
  10   8   1        1.15        4.96     14.87 o 
 -11   9   1       13.39        8.13     29.06 o 
 -10   9   1      151.21      160.68     20.82 o 
  -9   9   1       71.66       62.14     14.51 o 
  -8   9   1       41.83       46.24     11.69 o 
  -7   9   1      134.90      148.18     14.98 o 
  -6   9   1        3.84       -0.67      7.89 o 
  -5   9   1        0.61        6.59      6.55 o 
  -4   9   1        0.42        2.10      5.12 o 
  -3   9   1       62.17       59.86      7.29 o 
  -2   9   1       12.97       20.51      5.49 o 
  -1   9   1      238.00      230.55      9.15 o 
   0   9   1       95.22       94.09      6.79 o 
   1   9   1      825.12      752.12     14.15 o 
   2   9   1      769.41      795.90     16.52 o 
   3   9   1        1.42       -3.12      5.42 o 
   4   9   1      343.67      336.87     15.22 o 
   5   9   1        7.21        7.88      6.73 o 
   6   9   1      100.81       82.72     10.92 o 
   7   9   1       22.57       12.84      9.97 o 
   8   9   1       91.10       80.71     15.19 o 
   9   9   1       44.17       41.93     14.53 o 
  10   9   1        0.62        7.28     14.46 o 
 -10  10   1      181.37      208.14     26.94 o 
  -9  10   1       28.23       34.62     13.78 o 
  -8  10   1       26.04       31.01     11.12 o 
  -7  10   1      517.17      457.64     21.70 o 
  -6  10   1       26.18       28.34      9.61 o 
  -5  10   1       41.80       28.78      8.36 o 
  -4  10   1      175.27      206.88     13.61 o 
  -3  10   1        5.15        3.40      5.38 o 
  -2  10   1      105.90      139.01      9.64 o 
  -1  10   1      591.68      651.91     15.97 o 
   0  10   1       59.07       60.59      6.38 o 
   1  10   1      890.25      923.82     18.49 o 
   2  10   1        7.82       15.47      5.64 o 
   3  10   1      210.91      251.39     14.29 o 
   4  10   1      694.17      612.85     21.93 o 
   5  10   1       12.05        5.33      7.09 o 
   6  10   1        7.43        4.50      8.49 o 
   7  10   1       94.32       93.08     15.46 o 
   8  10   1        1.74        0.64     10.92 o 
   9  10   1       21.98       15.77     13.07 o 
  10  10   1        3.76       -3.36     26.67 o 
 -10  11   1       43.78       53.43     18.20 o 
  -9  11   1       63.28       65.93     18.03 o 
  -8  11   1      203.80      183.12     18.40 o 
  -7  11   1      347.13      347.80     22.57 o 
  -6  11   1      124.60      121.36     14.06 o 
  -5  11   1       57.14       40.54      8.97 o 
  -4  11   1      172.35      201.08     14.10 o 
  -3  11   1      108.04      115.35      9.90 o 
  -2  11   1     2006.53     2033.72     36.21 o 
  -1  11   1      114.23      123.04      9.48 o 
   0  11   1       11.78        9.59      6.19 o 
   1  11   1       10.12       19.39      5.99 o 
   2  11   1       70.05       74.44      9.39 o 
   3  11   1      414.02      404.64     16.94 o 
   4  11   1      545.13      527.97     20.09 o 
   5  11   1       74.07       63.78     11.60 o 
   6  11   1        1.74        2.92      8.56 o 
   7  11   1       11.55        7.22     11.18 o 
   8  11   1       98.56       91.18     16.88 o 
   9  11   1        3.85        7.52     13.07 o 
  -9  12   1      148.93      128.46     22.89 o 
  -8  12   1      125.16      139.13     16.72 o 
  -7  12   1       92.65       92.22     14.41 o 
  -6  12   1      185.81      159.57     15.98 o 
  -5  12   1       27.65       14.23      7.98 o 
  -4  12   1      527.60      501.93     21.33 o 
  -3  12   1       31.08       24.90      7.91 o 
  -2  12   1       40.32       51.07      8.02 o 
  -1  12   1       26.10       18.60      7.07 o 
   0  12   1       67.11       64.37      8.94 o 
   1  12   1      179.67      173.02     12.65 o 
   2  12   1      181.25      165.90     12.85 o 
   3  12   1       19.40       30.00      8.41 o 
   4  12   1       53.92       56.46      9.99 o 
   5  12   1        0.42       -3.83      8.00 o 
   6  12   1       56.10       48.02     13.11 o 
   7  12   1       40.59       29.13     12.95 o 
   8  12   1       79.37       76.21     16.64 o 
   9  12   1        0.89        6.24     15.11 o 
  -9  13   1        0.24       -2.74     13.71 o 
  -8  13   1        7.47       10.94     12.23 o 
  -7  13   1       31.51       26.88     11.41 o 
  -6  13   1       58.51       56.79     12.62 o 
  -5  13   1       30.18       32.70      9.30 o 
  -4  13   1       38.29       35.14      9.45 o 
  -3  13   1      257.07      247.62     16.08 o 
  -2  13   1       10.86       14.59      7.55 o 
  -1  13   1      155.69      163.65     13.14 o 
   0  13   1      655.69      690.33     20.85 o 
   1  13   1      408.25      383.40     19.20 o 
   2  13   1     1603.26     1616.06     57.75 o 
   3  13   1      938.94      997.10     29.78 o 
   4  13   1       13.57       19.00      9.86 o 
   5  13   1      115.45      109.18     14.36 o 
   6  13   1        4.52        9.22     11.26 o 
   7  13   1       72.74       93.95     16.68 o 
   8  13   1      154.13      177.76     22.29 o 
  -8  14   1      142.89      156.55     21.40 o 
  -7  14   1        1.45       12.20     12.11 o 
  -6  14   1      165.86      164.12     17.38 o 
  -5  14   1       62.00       78.20     13.14 o 
  -4  14   1       36.46       37.17      9.82 o 
  -3  14   1       35.02       41.26     10.79 o 
  -2  14   1       81.95       71.07     11.88 o 
  -1  14   1      334.59      333.36     17.90 o 
   0  14   1        8.94       11.09      7.49 o 
   1  14   1        0.05       -0.63      7.98 o 
   2  14   1        1.37        0.60      8.33 o 
   3  14   1        5.05       -5.57      8.99 o 
   4  14   1       21.21       11.62      9.74 o 
   5  14   1       11.94        6.61      9.75 o 
   6  14   1        1.81       -1.79     11.04 o 
   7  14   1       29.76       32.88     14.50 o 
   8  14   1       12.04       16.13     20.74 o 
  -8  15   1      141.01       81.20     26.99 o 
  -7  15   1      327.60      349.61     28.23 o 
  -6  15   1       47.49       38.43     13.97 o 
  -5  15   1        3.04        7.52     10.92 o 
  -4  15   1       83.20       74.77     13.32 o 
  -3  15   1        2.83        7.64      9.41 o 
  -2  15   1      271.07      275.61     19.85 o 
  -1  15   1      489.91      495.04     20.27 o 
   0  15   1       43.16       50.21     11.40 o 
   1  15   1      429.17      437.73     21.91 o 
   2  15   1      546.87      483.36     26.23 o 
   3  15   1        9.11       -6.21      9.75 o 
   4  15   1        7.81       -1.03     10.30 o 
   5  15   1        0.02        0.96     11.10 o 
   6  15   1       16.29       24.69     13.75 o 
   7  15   1        0.16       -0.66     12.49 o 
  -7  16   1       50.30       54.97     15.86 o 
  -6  16   1        3.76       -4.88     12.52 o 
  -5  16   1       17.56       17.58     11.97 o 
  -4  16   1        2.71        1.34      9.54 o 
  -3  16   1       37.40       39.51     11.60 o 
  -2  16   1      283.58      271.34     20.62 o 
  -1  16   1       82.34       84.11     15.46 o 
   0  16   1        1.35       -0.30      9.00 o 
   1  16   1        3.67       -1.63      8.86 o 
   2  16   1        1.20        1.35     10.83 o 
   3  16   1        4.56        4.29     11.30 o 
   4  16   1      158.65      166.98     20.33 o 
   5  16   1       60.89       37.88     14.19 o 
   6  16   1        0.49       12.27     15.48 o 
  -6  17   1        0.31        4.65     14.88 o 
  -5  17   1       27.03       16.74     15.31 o 
  -4  17   1       10.68       -6.32     10.00 o 
  -3  17   1       73.11       88.92     14.88 o 
  -2  17   1      222.12      221.89     19.91 o 
  -1  17   1      544.40      556.39     29.16 o 
   0  17   1       24.07       13.50     11.38 o 
   1  17   1       47.55       41.68     13.64 o 
   2  17   1       17.76        5.82     11.46 o 
   3  17   1       38.37       52.25     14.89 o 
   4  17   1        6.87       15.29     13.44 o 
   5  17   1        6.39       16.62     15.42 o 
  -5  18   1       27.96       30.86     39.22 o 
  -4  18   1       99.89       87.99     32.36 o 
  -3  18   1       25.22       24.74     12.05 o 
  -2  18   1       45.05       48.38     15.05 o 
  -1  18   1       31.85       36.15     15.83 o 
   0  18   1        0.01       11.95     14.76 o 
   1  18   1        0.96        0.83     11.41 o 
   2  18   1      159.06      180.71     22.09 o 
   3  18   1       11.39        5.03     13.07 o 
   4  18   1       61.20       90.35     21.16 o 
  -3  19   1       79.66      100.69     34.72 o 
  -2  19   1       45.96       30.55     17.72 o 
  -1  19   1       27.36       18.88     15.13 o 
   0  19   1        0.78        1.49     14.39 o 
   1  19   1       44.84       54.91     18.40 o 
   2  19   1        4.86       -2.61     14.32 o 
 -12   0   2       22.53       46.42     22.25 o 
 -11   0   2       62.61       72.19     21.95 o 
 -10   0   2      438.21      423.75     27.64 o 
  -9   0   2     3753.73     3829.57     67.02 o 
  -8   0   2      801.85      791.17     38.02 o 
  -7   0   2       54.78       56.71     12.06 o 
  -6   0   2        0.17        4.04      5.65 o 
  -5   0   2     1486.91     1641.43     26.91 o 
  -4   0   2      168.43      169.06     13.42 o 
  -3   0   2     4560.01     4414.64     81.27 o 
  -2   0   2     6451.11     6380.24    115.84 o 
  -1   0   2     1445.50     1480.17     34.15 o 
   0   0   2     6268.72     5732.99     70.20 o 
   1   0   2    12405.68    12543.06    195.30 o 
   2   0   2      595.79      533.92     12.92 o 
   3   0   2       68.45       58.46      7.23 o 
   4   0   2     4462.11     4363.57     79.71 o 
   5   0   2      749.89      820.12     21.50 o 
   6   0   2      267.86      291.02     15.88 o 
   7   0   2       87.69      109.65     15.71 o 
   8   0   2        2.38        4.71     10.06 o 
   9   0   2      627.67      684.46     42.26 o 
  10   0   2       11.46       24.28     18.34 o 
  11   0   2       13.38        0.53     27.65 o 
 -12   1   2       14.29        7.43     14.37 o 
 -11   1   2        0.15       -2.68     11.12 o 
 -10   1   2       16.43        5.04      9.72 o 
  -9   1   2      201.47      218.60     15.29 o 
  -8   1   2      659.84      671.92     20.40 o 
  -7   1   2      160.58      165.27     10.24 o 
  -6   1   2       96.52      111.05      6.96 o 
  -5   1   2     2239.14     2282.22     32.46 o 
  -4   1   2     2006.74     1874.87     24.40 o 
  -3   1   2       38.33       25.83      4.11 o 
  -2   1   2        1.81        2.34      2.60 o 
  -1   1   2     3092.39     2912.66     53.51 o 
   0   1   2      514.32      507.90      8.89 o 
   1   1   2    12563.56    12616.03    165.08 o 
   2   1   2      184.17      179.71      6.47 o 
   3   1   2      373.62      329.85      8.75 o 
   4   1   2       90.24       85.82      6.44 o 
   5   1   2        0.19        1.36      4.27 o 
   6   1   2       35.05       28.38      6.01 o 
   7   1   2       46.45       53.93      8.12 o 
   8   1   2       37.49       36.78      9.15 o 
   9   1   2      747.42      710.67     30.17 o 
  10   1   2      506.83      526.93     28.88 o 
  11   1   2      204.97      225.48     27.92 o 
 -12   2   2        5.83       -2.07     14.58 o 
 -11   2   2       57.86       53.24     14.66 o 
 -10   2   2       33.28       24.17     10.85 o 
  -9   2   2       57.76       54.72      9.93 o 
  -8   2   2       35.03       44.32      8.75 o 
  -7   2   2     1207.94     1229.90     21.41 o 
  -6   2   2      850.46      948.77     15.00 o 
  -5   2   2     2469.87     2573.74     24.77 o 
  -4   2   2      142.13      157.27      7.92 o 
  -3   2   2     2399.82     2310.49     51.65 o 
  -2   2   2     6578.43     6502.64    101.20 o 
  -1   2   2     2650.52     2470.78     36.50 o 
   0   2   2    14335.48    14768.95    160.16 o 
   1   2   2    31574.11    35413.94    534.03 o 
   2   2   2     1325.06     1351.79     19.87 o 
   3   2   2      104.14      115.39      6.32 o 
   4   2   2      230.08      205.69      8.55 o 
   5   2   2      113.09      112.84      7.65 o 
   6   2   2      170.30      183.66     11.03 o 
   7   2   2      221.05      205.31     12.79 o 
   8   2   2      292.62      295.62     15.96 o 
   9   2   2      151.44      175.54     19.15 o 
  10   2   2      272.13      273.31     28.60 o 
  11   2   2       18.09       19.28     20.05 o 
 -12   3   2        7.99        4.75     15.12 o 
 -11   3   2       15.19       -0.39     11.35 o 
 -10   3   2      277.71      291.95     23.66 o 
  -9   3   2      203.61      214.32     16.84 o 
  -8   3   2      295.52      292.35     15.63 o 
  -7   3   2       35.26       49.46      7.39 o 
  -6   3   2      959.23     1077.98     16.26 o 
  -5   3   2       15.45       22.53      5.35 o 
  -4   3   2     1912.28     1969.17     36.94 o 
  -3   3   2     2520.37     2438.87     62.14 o 
  -2   3   2     2649.36     2539.40     60.46 o 
  -1   3   2     1076.75      998.56     16.64 o 
   0   3   2        0.16        0.65      2.78 o 
   1   3   2      661.78      555.23     10.37 o 
   2   3   2        2.61        0.13      3.74 o 
   3   3   2     1392.96     1384.17     20.56 o 
   4   3   2       18.26       30.65      4.79 o 
   5   3   2       10.33       20.11      5.80 o 
   6   3   2        5.95        4.16      5.65 o 
   7   3   2       12.76       26.20      7.37 o 
   8   3   2       46.93       37.52      9.38 o 
   9   3   2      167.49      173.45     19.27 o 
  10   3   2       26.77       17.90     18.30 o 
  11   3   2       77.00       73.24     26.04 o 
 -12   4   2       13.32       12.80     13.40 o 
 -11   4   2      154.64      159.76     19.45 o 
 -10   4   2      155.10      147.86     18.73 o 
  -9   4   2      258.86      263.22     21.45 o 
  -8   4   2       30.92       35.53      9.55 o 
  -7   4   2        0.09        4.17      5.61 o 
  -6   4   2      226.98      248.56     11.53 o 
  -5   4   2      575.49      589.98     17.44 o 
  -4   4   2      174.53      168.44      7.09 o 
  -3   4   2     1165.05     1136.28     24.18 o 
  -2   4   2        7.15        6.58      3.06 o 
  -1   4   2       37.35       30.02      3.68 o 
   0   4   2     1985.47     1966.66     19.77 o 
   1   4   2     4082.54     4010.88     66.92 o 
   2   4   2      408.24      460.63     11.03 o 
   3   4   2       34.21       29.11      5.35 o 
   4   4   2      239.00      248.82      8.33 o 
   5   4   2      131.16      152.21      9.91 o 
   6   4   2      220.54      236.84     12.44 o 
   7   4   2       21.31       13.55      7.11 o 
   8   4   2      540.78      560.03     20.88 o 
   9   4   2       19.59       34.18     18.26 o 
  10   4   2      181.94      190.41     31.54 o 
  11   4   2       49.37       32.42     30.92 o 
 -12   5   2        1.25       -0.18     12.95 o 
 -11   5   2      338.70      362.98     31.54 o 
 -10   5   2       38.68       29.44     12.06 o 
  -9   5   2       25.76       21.14     11.02 o 
  -8   5   2       71.68       74.04     13.52 o 
  -7   5   2      157.13      158.78     11.98 o 
  -6   5   2      406.69      383.16     13.01 o 
  -5   5   2      354.91      352.32     10.25 o 
  -4   5   2     1455.65     1471.30     35.84 o 
  -3   5   2      675.36      664.80     17.10 o 
  -2   5   2     2058.32     1935.45     36.53 o 
  -1   5   2     2152.69     2098.18     28.49 o 
   0   5   2        0.30       -1.26      3.15 o 
   1   5   2       40.14       30.47      3.95 o 
   2   5   2      103.70       94.56      6.77 o 
   3   5   2      242.82      234.26      9.96 o 
   4   5   2       33.73       70.12      7.22 o 
   5   5   2        9.48       23.00      6.06 o 
   6   5   2       12.40       10.51      6.25 o 
   7   5   2       79.54       99.15     10.34 o 
   8   5   2       36.34       22.15     11.15 o 
   9   5   2        0.64       -0.12     12.94 o 
  10   5   2       24.15       -6.10     16.55 o 
 -12   6   2       15.96       27.27     16.68 o 
 -11   6   2        0.09       -9.07     11.64 o 
 -10   6   2       12.88        5.79     10.99 o 
  -9   6   2      123.56       95.72     15.84 o 
  -8   6   2      104.97       94.01     12.54 o 
  -7   6   2       31.94       34.49      9.08 o 
  -6   6   2      261.54      255.26     13.23 o 
  -5   6   2        9.31       10.54      5.06 o 
  -4   6   2     1205.87     1320.53     32.28 o 
  -3   6   2     1071.23     1064.63     23.88 o 
  -2   6   2      859.14      897.97     15.19 o 
  -1   6   2      450.38      494.15     12.10 o 
   0   6   2       39.16       35.14      4.46 o 
   1   6   2      492.34      502.86     12.59 o 
   2   6   2      308.49      282.00      7.80 o 
   3   6   2        1.36        1.74      4.53 o 
   4   6   2       62.92       78.13      7.60 o 
   5   6   2      175.03      152.59     10.44 o 
   6   6   2      172.96      164.46     12.90 o 
   7   6   2     1104.36     1040.78     31.58 o 
   8   6   2       13.89       27.13     11.87 o 
   9   6   2        0.00        3.13     11.26 o 
  10   6   2       26.79       38.43     26.10 o 
 -11   7   2      191.84      204.51     22.52 o 
 -10   7   2      363.16      352.42     31.21 o 
  -9   7   2      136.74      154.66     18.52 o 
  -8   7   2      198.15      168.34     15.67 o 
  -7   7   2      119.77      101.98     12.16 o 
  -6   7   2        4.84        3.97      6.09 o 
  -5   7   2       44.20       51.69      6.89 o 
  -4   7   2      346.55      356.28     12.25 o 
  -3   7   2      496.54      561.62     13.86 o 
  -2   7   2      526.58      497.50     13.30 o 
  -1   7   2     3175.22     3402.25     44.67 o 
   0   7   2      889.19      921.15     18.43 o 
   1   7   2       17.09       15.18      4.21 o 
   2   7   2      668.21      720.10     20.21 o 
   3   7   2      101.41       94.09      7.88 o 
   4   7   2      267.97      289.81     12.41 o 
   5   7   2        0.34       -5.72      5.72 o 
   6   7   2      361.82      365.19     16.43 o 
   7   7   2      124.42      146.87     14.95 o 
   8   7   2        4.19        7.06     10.72 o 
   9   7   2        4.97       13.39     12.11 o 
  10   7   2       51.56       59.71     18.80 o 
 -11   8   2        1.76        0.62     12.29 o 
 -10   8   2       10.75       12.44     11.97 o 
  -9   8   2      124.25      118.14     17.30 o 
  -8   8   2       32.82       34.30     10.21 o 
  -7   8   2      554.58      481.60     20.90 o 
  -6   8   2      397.27      370.15     18.55 o 
  -5   8   2       63.77       56.95      7.41 o 
  -4   8   2       66.65       89.55      8.08 o 
  -3   8   2        4.80        2.47      4.85 o 
  -2   8   2       59.58       47.38      6.41 o 
  -1   8   2      669.40      703.19     15.07 o 
   0   8   2        8.41       19.51      4.51 o 
   1   8   2      140.91      156.44      7.82 o 
   2   8   2      140.69      135.51      8.76 o 
   3   8   2      922.72      827.64     17.15 o 
   4   8   2        8.34        8.36      6.05 o 
   5   8   2      314.04      299.04     15.38 o 
   6   8   2        3.28        3.35      8.06 o 
   7   8   2      471.73      460.04     21.85 o 
   8   8   2      324.73      312.44     24.82 o 
   9   8   2       73.05       78.02     16.08 o 
  10   8   2        0.34        3.96     17.51 o 
 -11   9   2      465.65      488.82     37.00 o 
 -10   9   2       51.08       67.65     15.79 o 
  -9   9   2       11.02       13.41     11.37 o 
  -8   9   2        6.23        4.15      9.43 o 
  -7   9   2      177.22      193.24     16.56 o 
  -6   9   2        1.81       -0.42      7.40 o 
  -5   9   2      265.81      264.70     12.71 o 
  -4   9   2        2.62        3.23      5.13 o 
  -3   9   2      155.23      187.59     10.86 o 
  -2   9   2       17.06       12.75      5.45 o 
  -1   9   2      624.12      720.30     15.06 o 
   0   9   2      240.31      271.88     10.16 o 
   1   9   2       61.22       64.17      6.26 o 
   2   9   2      145.67      127.99      8.93 o 
   3   9   2      474.06      460.32     16.40 o 
   4   9   2      386.54      338.42     15.50 o 
   5   9   2      926.11      923.16     26.94 o 
   6   9   2       99.94      103.91     13.44 o 
   7   9   2        2.08        1.08     10.12 o 
   8   9   2        3.18        0.70     11.29 o 
   9   9   2       14.94       15.17     12.94 o 
 -10  10   2        0.67      -10.54     10.66 o 
  -9  10   2        7.10       -4.91     10.17 o 
  -8  10   2       50.52       47.96     11.57 o 
  -7  10   2        4.17        4.17      8.52 o 
  -6  10   2      280.48      240.07     17.61 o 
  -5  10   2       40.42       46.13      8.85 o 
  -4  10   2      105.04      129.39     10.05 o 
  -3  10   2      110.30       95.43      8.94 o 
  -2  10   2      154.09      209.85     11.34 o 
  -1  10   2      459.97      452.97     16.33 o 
   0  10   2        9.92        5.23      4.47 o 
   1  10   2      122.62      139.03      8.44 o 
   2  10   2      281.47      287.96     17.80 o 
   3  10   2      158.75      161.58     12.31 o 
   4  10   2      233.80      211.14     16.35 o 
   5  10   2       29.69       25.95      9.66 o 
   6  10   2       80.29       83.63     12.93 o 
   7  10   2        9.35       -4.40     10.18 o 
   8  10   2       23.20       24.84     13.07 o 
   9  10   2      176.76      168.85     21.54 o 
 -10  11   2        9.41        0.40     12.45 o 
  -9  11   2       44.27       36.60     13.36 o 
  -8  11   2        8.66       14.28     10.38 o 
  -7  11   2      156.65      185.55     17.12 o 
  -6  11   2      351.48      306.45     20.10 o 
  -5  11   2       23.09       22.87      8.23 o 
  -4  11   2        1.89        6.66      6.25 o 
  -3  11   2       37.31       31.21      6.91 o 
  -2  11   2        7.58       11.39      5.93 o 
  -1  11   2        0.52        4.16      5.39 o 
   0  11   2       99.62      116.40      9.27 o 
   1  11   2        8.81        3.33      6.16 o 
   2  11   2        0.09        3.19      6.35 o 
   3  11   2      210.28      213.35     14.39 o 
   4  11   2      216.27      183.16     16.05 o 
   5  11   2        3.26        0.35      8.47 o 
   6  11   2       23.85       18.24     10.16 o 
   7  11   2       68.26       69.87     14.88 o 
   8  11   2        0.08       -3.40     11.49 o 
   9  11   2        1.56        4.46     12.32 o 
  -9  12   2      290.87      284.06     26.07 o 
  -8  12   2       34.53       46.14     12.56 o 
  -7  12   2       43.02       48.83     12.06 o 
  -6  12   2        0.10        2.76      9.08 o 
  -5  12   2        0.87       -6.14      6.87 o 
  -4  12   2        7.92        5.39      7.28 o 
  -3  12   2       30.15       16.97      6.87 o 
  -2  12   2       37.58       50.37      7.97 o 
  -1  12   2        4.99       11.42      6.60 o 
   0  12   2       18.84       24.65      7.39 o 
   1  12   2      102.11       98.48     11.76 o 
   2  12   2      588.74      568.86     23.19 o 
   3  12   2       35.46       27.35      9.39 o 
   4  12   2      231.56      202.80     17.16 o 
   5  12   2       37.30       47.95     11.76 o 
   6  12   2       44.05       39.60     11.40 o 
   7  12   2        2.47      -10.58     10.58 o 
   8  12   2        1.64       -5.42     12.14 o 
  -9  13   2        4.70       11.86     12.61 o 
  -8  13   2       66.22       61.89     13.79 o 
  -7  13   2      197.90      244.28     21.12 o 
  -6  13   2       88.63       60.48     12.80 o 
  -5  13   2        7.31       -0.94      8.75 o 
  -4  13   2      136.53      149.05     13.61 o 
  -3  13   2        0.09        4.09      6.45 o 
  -2  13   2        0.03       -1.97      6.36 o 
  -1  13   2      750.79      712.06     23.07 o 
   0  13   2        0.70       -1.30      7.44 o 
   1  13   2        2.61       -0.37      7.75 o 
   2  13   2       43.55       40.04     11.88 o 
   3  13   2        4.68       -0.94      8.32 o 
   4  13   2       10.28        0.61      8.76 o 
   5  13   2      357.51      340.11     22.54 o 
   6  13   2        1.55        3.72     10.83 o 
   7  13   2       34.65       30.53     14.03 o 
   8  13   2       14.85       18.93     16.33 o 
  -9  14   2      454.88      532.01     65.94 o 
  -8  14   2       72.15       68.08     14.73 o 
  -7  14   2        0.91        0.26     10.13 o 
  -6  14   2       21.52       12.87     10.50 o 
  -5  14   2       20.88       19.16     10.12 o 
  -4  14   2      226.22      236.68     16.93 o 
  -3  14   2      390.92      352.82     20.25 o 
  -2  14   2      209.14      240.02     16.06 o 
  -1  14   2      294.44      297.70     17.09 o 
   0  14   2       34.19       25.77      9.58 o 
   1  14   2      628.27      612.13     27.46 o 
   2  14   2       13.19        5.96      9.86 o 
   3  14   2       44.62       49.03     13.49 o 
   4  14   2       58.36       69.59     14.42 o 
   5  14   2       23.67       29.04     11.34 o 
   6  14   2       16.85       11.52     12.16 o 
   7  14   2        0.88       -5.98     11.65 o 
  -8  15   2       25.24       19.79     14.35 o 
  -7  15   2      183.10      181.44     19.45 o 
  -6  15   2        2.76        2.32     10.03 o 
  -5  15   2       23.04       21.08     11.01 o 
  -4  15   2       12.47       12.21      9.54 o 
  -3  15   2      266.00      253.85     19.60 o 
  -2  15   2     1664.30     1676.59     33.79 o 
  -1  15   2     1065.37     1035.21     43.56 o 
   0  15   2      362.98      348.68     24.41 o 
   1  15   2      340.96      367.81     24.78 o 
   2  15   2       18.78       14.32     11.17 o 
   3  15   2      178.89      177.62     19.97 o 
   4  15   2      217.93      200.36     21.43 o 
   5  15   2       58.92       70.73     15.73 o 
   6  15   2       28.12       31.25     14.43 o 
  -7  16   2        2.12        4.33     12.81 o 
  -6  16   2       12.59        4.91     10.67 o 
  -5  16   2       75.47      111.19     17.91 o 
  -4  16   2       15.94       19.75     10.44 o 
  -3  16   2       46.64       33.32     11.38 o 
  -2  16   2        0.42        2.10     10.11 o 
  -1  16   2       70.61       60.80     13.99 o 
   0  16   2       79.13       76.19     15.47 o 
   1  16   2        3.25        4.69     10.37 o 
   2  16   2       89.55       76.48     15.64 o 
   3  16   2      146.42      130.16     19.10 o 
   4  16   2       97.36      113.06     18.26 o 
   5  16   2      100.04       86.12     17.63 o 
  -6  17   2       76.42      104.03     18.95 o 
  -5  17   2        8.97       -6.37     11.67 o 
  -4  17   2        9.56        7.96     11.92 o 
  -3  17   2      103.48      107.53     15.63 o 
  -2  17   2        8.38        5.61     12.58 o 
  -1  17   2       34.25       22.45     14.27 o 
   0  17   2      509.73      505.91     28.14 o 
   1  17   2        8.17        5.92     12.00 o 
   2  17   2       33.74       31.52     13.45 o 
   3  17   2        9.40       -2.41     11.49 o 
   4  17   2      124.94      141.96     20.88 o 
  -5  18   2        2.25       14.93     15.82 o 
  -4  18   2        3.75       -0.19     11.72 o 
  -3  18   2       69.27       60.95     18.72 o 
  -2  18   2       29.32       54.96     18.46 o 
  -1  18   2        0.34        2.25     14.07 o 
   0  18   2       71.93       66.66     16.10 o 
   1  18   2        4.15       -6.65     11.18 o 
   2  18   2      410.52      449.07     31.52 o 
   3  18   2       48.68       56.36     16.57 o 
  -3  19   2       68.41       66.69     25.28 o 
  -2  19   2      114.91      134.76     29.86 o 
  -1  19   2       18.79       20.90     15.52 o 
   0  19   2        3.24        0.64     14.86 o 
   1  19   2        1.36        9.16     12.99 o 
 -12   1   3       24.28       29.86     15.96 o 
 -11   1   3      129.96      142.06     16.76 o 
 -10   1   3      129.82      140.79     13.99 o 
  -9   1   3      891.11      952.57     25.37 o 
  -8   1   3       61.29       67.29      9.76 o 
  -7   1   3      256.16      264.12     14.27 o 
  -6   1   3        9.33       14.38      5.11 o 
  -5   1   3       12.00       15.69      4.72 o 
  -4   1   3       84.95       79.09      5.92 o 
  -3   1   3       99.25       84.91      4.33 o 
  -2   1   3      268.08      263.54      7.13 o 
  -1   1   3      195.57      185.95      6.24 o 
   0   1   3       13.18        6.72      2.88 o 
   1   1   3      220.70      202.22      6.33 o 
   2   1   3     3732.57     3597.85     46.02 o 
   3   1   3        2.91        7.16      3.96 o 
   4   1   3      160.19      199.94      8.78 o 
   5   1   3      244.18      268.96     10.45 o 
   6   1   3        4.21        6.03      6.06 o 
   7   1   3       50.71       45.05      9.16 o 
   8   1   3       63.57       69.47     10.99 o 
   9   1   3      192.64      186.56     23.34 o 
  10   1   3       10.21       -1.05     18.48 o 
 -12   2   3       11.64       13.31     13.02 o 
 -11   2   3        8.12        4.11     11.31 o 
 -10   2   3        8.67        0.84      8.29 o 
  -9   2   3       43.45       36.63      9.16 o 
  -8   2   3        5.48       10.90      7.31 o 
  -7   2   3       25.85       33.23      7.57 o 
  -6   2   3      959.59      929.00     17.24 o 
  -5   2   3       73.53       86.55      7.05 o 
  -4   2   3       35.11       27.39      4.91 o 
  -3   2   3        1.49        2.48      3.08 o 
  -2   2   3      369.97      335.61      7.77 o 
  -1   2   3       32.31       35.42      3.62 o 
   0   2   3     9726.17     9730.07    173.51 o 
   1   2   3     5450.91     5180.65     78.72 o 
   2   2   3       52.30       80.36      5.06 o 
   3   2   3      177.58      208.70      8.06 o 
   4   2   3      286.98      347.40     10.99 o 
   5   2   3      180.95      188.78     10.92 o 
   6   2   3      642.84      636.83     17.40 o 
   7   2   3      137.94      134.02     11.30 o 
   8   2   3      122.78      130.44     14.58 o 
   9   2   3        9.64        4.67     13.58 o 
  10   2   3      395.28      395.74     33.59 o 
 -12   3   3        6.14        8.74     13.03 o 
 -11   3   3       14.40        4.03     11.43 o 
 -10   3   3      780.17      767.95     36.87 o 
  -9   3   3       60.70       48.41     11.09 o 
  -8   3   3      689.82      710.99     21.16 o 
  -7   3   3       87.49       84.28      8.43 o 
  -6   3   3      171.19      158.23      9.59 o 
  -5   3   3      115.72      113.34      7.85 o 
  -4   3   3       30.16       27.17      3.97 o 
  -3   3   3       58.20       62.70      4.76 o 
  -2   3   3     1845.70     1782.94     38.16 o 
  -1   3   3      487.63      457.15     11.88 o 
   0   3   3    11984.92    12587.75    222.96 o 
   1   3   3     5152.07     4963.15     46.09 o 
   2   3   3        0.33        3.59      4.07 o 
   3   3   3     1574.18     1544.83     31.72 o 
   4   3   3      433.73      423.10     13.05 o 
   5   3   3       22.05       30.85      6.34 o 
   6   3   3      395.15      419.54     15.13 o 
   7   3   3       17.71       19.61      7.29 o 
   8   3   3       71.70       60.51     11.87 o 
   9   3   3        5.03       -3.87     14.02 o 
  10   3   3        0.29       -4.62     16.37 o 
 -12   4   3        6.34        6.91     12.96 o 
 -11   4   3      115.03      126.41     18.75 o 
 -10   4   3       97.60       89.23     15.26 o 
  -9   4   3      522.20      516.67     22.21 o 
  -8   4   3      912.37      898.69     26.29 o 
  -7   4   3        5.33       11.15      6.22 o 
  -6   4   3      397.39      427.27     13.45 o 
  -5   4   3     3132.59     3274.05     53.72 o 
  -4   4   3      240.25      254.55      8.39 o 
  -3   4   3     3159.68     3258.01     67.89 o 
  -2   4   3      317.25      291.19      7.98 o 
  -1   4   3     1623.41     1484.59     16.16 o 
   0   4   3     5746.78     5854.68    132.91 o 
   1   4   3       22.21       33.74      4.60 o 
   2   4   3     2559.46     2666.76     33.56 o 
   3   4   3      358.33      296.16     10.82 o 
   4   4   3      150.44      144.00      9.32 o 
   5   4   3     1223.97     1238.88     22.17 o 
   6   4   3      379.74      403.07     15.06 o 
   7   4   3       52.47       51.65      9.74 o 
   8   4   3      394.21      400.65     23.33 o 
   9   4   3       21.79        5.28     13.94 o 
  10   4   3      191.56      205.26     38.43 o 
 -12   5   3      289.66      271.91     29.75 o 
 -11   5   3        8.54        7.49     11.89 o 
 -10   5   3       16.63       22.47     11.86 o 
  -9   5   3        1.79       -3.76      9.18 o 
  -8   5   3       90.04       91.68     12.04 o 
  -7   5   3        0.10        0.08      6.18 o 
  -6   5   3     1584.32     1655.39     31.73 o 
  -5   5   3      370.09      343.90      9.99 o 
  -4   5   3     1381.11     1276.63     23.57 o 
  -3   5   3      707.58      662.08     14.58 o 
  -2   5   3       36.83       47.40      4.75 o 
  -1   5   3       28.21       19.38      3.96 o 
   0   5   3      252.38      270.32      7.83 o 
   1   5   3        0.20        3.48      3.47 o 
   2   5   3     6008.85     6009.02     92.85 o 
   3   5   3     1959.92     1886.59     23.39 o 
   4   5   3      200.58      164.86     10.12 o 
   5   5   3       92.50      112.88      9.51 o 
   6   5   3       61.39       61.99      9.66 o 
   7   5   3        0.97        2.69      7.48 o 
   8   5   3       93.19       81.33     15.10 o 
   9   5   3      292.89      276.53     27.65 o 
  10   5   3      121.14      127.19     28.06 o 
 -12   6   3       32.61       45.09     15.43 o 
 -11   6   3       17.30       32.07     13.65 o 
 -10   6   3        6.70       12.94     11.27 o 
  -9   6   3      421.99      420.16     25.13 o 
  -8   6   3      134.58      118.27     15.49 o 
  -7   6   3      616.17      620.05     19.29 o 
  -6   6   3      661.45      602.80     18.19 o 
  -5   6   3      515.49      521.91     14.76 o 
  -4   6   3      191.53      181.97      7.65 o 
  -3   6   3      292.70      333.66      8.34 o 
  -2   6   3      233.10      277.53      8.47 o 
  -1   6   3      476.88      463.81     10.20 o 
   0   6   3       90.10       81.95      5.72 o 
   1   6   3      822.33      898.06     17.18 o 
   2   6   3      569.33      612.09     13.98 o 
   3   6   3      773.25      792.92     16.55 o 
   4   6   3      112.48      117.80      9.10 o 
   5   6   3       64.84       62.64      9.12 o 
   6   6   3       70.72       70.29     10.04 o 
   7   6   3       92.05       92.99     13.08 o 
   8   6   3        8.78       17.39     11.70 o 
   9   6   3        1.68       -9.75     11.81 o 
  10   6   3       28.15       30.94     21.33 o 
 -12   7   3       45.39       53.40     21.43 o 
 -11   7   3      113.37      116.25     18.66 o 
 -10   7   3        0.23        8.38     10.99 o 
  -9   7   3        0.73        7.59     10.26 o 
  -8   7   3      208.78      222.91     19.95 o 
  -7   7   3     1100.35     1059.99     24.63 o 
  -6   7   3       91.69      107.97     10.45 o 
  -5   7   3       76.61       89.03      7.58 o 
  -4   7   3        2.77        0.59      4.68 o 
  -3   7   3       63.69       46.04      6.20 o 
  -2   7   3       46.09       53.16      5.09 o 
  -1   7   3      161.66      184.03      8.01 o 
   0   7   3     1856.85     1979.60     33.23 o 
   1   7   3        2.41       -0.08      3.65 o 
   2   7   3       86.89       72.99      7.11 o 
   3   7   3       34.53       36.67      6.36 o 
   4   7   3        3.94        8.16      6.46 o 
   5   7   3        7.55        0.50      8.07 o 
   6   7   3      392.07      395.43     19.77 o 
   7   7   3       10.88        8.83      9.29 o 
   8   7   3       45.60       52.28     13.91 o 
   9   7   3       18.48       13.24     12.82 o 
  10   7   3       13.03       -7.68     25.08 o 
 -11   8   3        0.13       10.32     12.02 o 
 -10   8   3        0.44        3.59     11.13 o 
  -9   8   3       63.13       49.60     13.55 o 
  -8   8   3      344.45      311.77     20.13 o 
  -7   8   3      356.41      338.85     18.78 o 
  -6   8   3      595.96      570.38     18.68 o 
  -5   8   3       93.40       94.01      8.74 o 
  -4   8   3       71.68       73.80      7.68 o 
  -3   8   3      453.80      470.06     14.59 o 
  -2   8   3      370.61      358.46      9.93 o 
  -1   8   3      236.88      235.57      9.39 o 
   0   8   3       82.42       74.95      6.29 o 
   1   8   3      375.27      340.79     12.27 o 
   2   8   3       39.31       38.97      6.33 o 
   3   8   3       12.31        6.55      6.09 o 
   4   8   3       47.66       56.24     10.09 o 
   5   8   3        2.37        1.12      7.83 o 
   6   8   3       13.03        7.04      8.75 o 
   7   8   3       11.45        8.73      9.23 o 
   8   8   3        0.13        1.10     10.84 o 
   9   8   3        0.69        6.53     12.72 o 
 -11   9   3       44.11       37.78     14.88 o 
 -10   9   3       10.55        8.62     11.72 o 
  -9   9   3       27.18       28.30     12.72 o 
  -8   9   3     1254.02     1137.07     35.85 o 
  -7   9   3      562.22      520.52     25.14 o 
  -6   9   3      384.17      371.06     16.51 o 
  -5   9   3       73.98       78.20      8.61 o 
  -4   9   3       28.69       26.42      6.52 o 
  -3   9   3      632.30      660.91     16.46 o 
  -2   9   3       17.26       10.61      5.26 o 
  -1   9   3       10.32        9.51      4.62 o 
   0   9   3      122.71      131.98      8.01 o 
   1   9   3        9.10        8.07      5.21 o 
   2   9   3       86.94       67.87      7.65 o 
   3   9   3      989.07      992.72     26.48 o 
   4   9   3      148.44      142.67     14.15 o 
   5   9   3      155.12      158.07     15.10 o 
   6   9   3       87.14       78.02     12.76 o 
   7   9   3        1.04        5.79      9.60 o 
   8   9   3       59.50       43.07     14.45 o 
   9   9   3       16.77       47.52     15.61 o 
 -11  10   3       19.06       23.36     20.42 o 
 -10  10   3        8.04        3.79     11.82 o 
  -9  10   3       75.43       88.81     16.19 o 
  -8  10   3      163.42      179.65     17.02 o 
  -7  10   3       66.00       55.21     11.56 o 
  -6  10   3       35.05       30.33      9.78 o 
  -5  10   3       58.48       64.42      8.59 o 
  -4  10   3      221.52      203.75     12.29 o 
  -3  10   3       52.55       65.85      8.11 o 
  -2  10   3     1056.13     1043.16     20.40 o 
  -1  10   3       97.15      102.07      8.57 o 
   0  10   3      171.99      199.39      9.72 o 
   1  10   3      205.69      196.44     11.25 o 
   2  10   3       89.20      105.52     11.93 o 
   3  10   3       62.15       61.65     10.52 o 
   4  10   3       46.96       32.15      9.81 o 
   5  10   3        0.15       -2.62      8.09 o 
   6  10   3        0.30       -4.35      8.13 o 
   7  10   3        1.38        6.57     10.69 o 
   8  10   3       21.87       21.09     13.18 o 
   9  10   3        0.93      -12.91     12.91 o 
 -10  11   3       22.30        8.13     12.70 o 
  -9  11   3       11.39        9.90     11.81 o 
  -8  11   3       53.93       61.35     12.59 o 
  -7  11   3      502.62      516.70     23.55 o 
  -6  11   3        5.05       -1.09      8.11 o 
  -5  11   3      269.21      281.22     16.46 o 
  -4  11   3      165.32      166.44     11.90 o 
  -3  11   3      384.31      385.38     14.76 o 
  -2  11   3      947.99      923.85     20.27 o 
  -1  11   3      982.41     1003.56     20.50 o 
   0  11   3       53.48       53.38      9.44 o 
   1  11   3      113.79      108.98     12.02 o 
   2  11   3     1771.16     1638.88     33.79 o 
   3  11   3     2069.51     2009.25     52.42 o 
   4  11   3      107.40      103.18     13.32 o 
   5  11   3       13.25       13.06      9.66 o 
   6  11   3      102.29      123.38     15.58 o 
   7  11   3        0.01        0.57     11.64 o 
   8  11   3       87.48       57.46     16.24 o 
 -10  12   3       27.41       12.24     12.77 o 
  -9  12   3      108.95      107.31     18.50 o 
  -8  12   3      131.86      132.14     16.49 o 
  -7  12   3        4.79       10.15     10.04 o 
  -6  12   3        6.03        1.49      7.91 o 
  -5  12   3      171.88      210.50     17.26 o 
  -4  12   3      239.88      225.87     13.97 o 
  -3  12   3       67.13       73.02      9.12 o 
  -2  12   3      114.58      127.93     10.47 o 
  -1  12   3      165.21      176.63     11.71 o 
   0  12   3      586.47      599.25     21.64 o 
   1  12   3      245.63      229.06     19.17 o 
   2  12   3       26.88       22.44      9.37 o 
   3  12   3       22.96       21.87      9.40 o 
   4  12   3       21.92       20.92     10.02 o 
   5  12   3        1.31        8.70      9.49 o 
   6  12   3       29.17       29.93     11.18 o 
   7  12   3      221.14      234.78     23.69 o 
   8  12   3       26.96       35.33     14.95 o 
  -9  13   3        0.17       -0.54     11.84 o 
  -8  13   3      320.89      284.47     22.72 o 
  -7  13   3      919.57      847.59     34.20 o 
  -6  13   3      631.24      637.34     26.14 o 
  -5  13   3      332.49      333.41     20.98 o 
  -4  13   3       78.29       61.80      9.49 o 
  -3  13   3      191.91      216.79     13.91 o 
  -2  13   3      334.44      344.06     16.54 o 
  -1  13   3      197.83      201.73     15.93 o 
   0  13   3      352.21      378.24     22.54 o 
   1  13   3      463.18      451.62     24.37 o 
   2  13   3       27.12       43.37     12.12 o 
   3  13   3       83.54       81.24     12.68 o 
   4  13   3      145.76      158.87     16.93 o 
   5  13   3       63.59       47.56     12.10 o 
   6  13   3       27.61       30.71     11.69 o 
   7  13   3        0.22       12.54     13.11 o 
  -9  14   3      115.13      143.36     24.81 o 
  -8  14   3       15.53       24.58     12.27 o 
  -7  14   3       63.63       47.35     12.81 o 
  -6  14   3      737.36      738.69     28.49 o 
  -5  14   3       46.42       64.66     12.89 o 
  -4  14   3        0.79       -7.17      7.17 o 
  -3  14   3      127.81      144.47     13.35 o 
  -2  14   3      143.35      146.10     13.32 o 
  -1  14   3       59.60       50.67     12.76 o 
   0  14   3       63.45       57.09     13.47 o 
   1  14   3       15.56        7.63     10.29 o 
   2  14   3        9.83        9.57     10.19 o 
   3  14   3       83.65       92.16     15.98 o 
   4  14   3        4.63        2.50     10.44 o 
   5  14   3        1.20        1.41      9.89 o 
   6  14   3        2.03        7.37     12.10 o 
   7  14   3       13.64       14.02     20.31 o 
  -8  15   3       90.41       80.96     16.00 o 
  -7  15   3        0.03        0.23     10.31 o 
  -6  15   3        0.01       -6.28      9.67 o 
  -5  15   3       26.30       22.35     10.76 o 
  -4  15   3        0.56       -4.84      8.76 o 
  -3  15   3       19.60       21.43      9.80 o 
  -2  15   3      137.73      160.16     18.14 o 
  -1  15   3      189.77      222.02     21.04 o 
   0  15   3        5.29       10.21     10.32 o 
   1  15   3        1.21       -1.35     10.03 o 
   2  15   3        4.23       -0.87      9.97 o 
   3  15   3      107.65       93.71     16.43 o 
   4  15   3       20.88       21.95     12.05 o 
   5  15   3       19.48       15.06     13.04 o 
   6  15   3        2.16        6.44     18.75 o 
  -7  16   3        6.92        9.92     11.87 o 
  -6  16   3       22.39       46.46     14.79 o 
  -5  16   3       97.58       93.03     17.14 o 
  -4  16   3        7.36       13.46     11.06 o 
  -3  16   3      146.62      158.61     19.32 o 
  -2  16   3       49.47       38.67     13.92 o 
  -1  16   3       12.52       16.29     11.55 o 
   0  16   3      318.28      324.89     26.04 o 
   1  16   3        0.74       -4.41     10.59 o 
   2  16   3        3.70        5.28     11.39 o 
   3  16   3       16.57       17.13     12.71 o 
   4  16   3        1.76       -3.96     11.63 o 
   5  16   3       93.75      112.23     18.90 o 
  -6  17   3       12.26       21.55     14.16 o 
  -5  17   3       88.73      101.80     18.10 o 
  -4  17   3       27.40       27.32     15.64 o 
  -3  17   3      150.25      149.26     23.15 o 
  -2  17   3       66.61       42.55     16.29 o 
  -1  17   3       30.21       31.40     13.05 o 
   0  17   3       51.60       56.68     18.49 o 
   1  17   3        9.88        8.30     12.02 o 
   2  17   3       31.49       32.99     14.12 o 
   3  17   3        8.35       15.34     13.53 o 
   4  17   3        4.31       13.16     14.84 o 
  -5  18   3       14.52       42.03     22.44 o 
  -4  18   3        0.27        5.37     17.80 o 
  -3  18   3        8.66       17.05     15.80 o 
  -2  18   3        2.24        8.73     14.95 o 
  -1  18   3      240.82      261.62     29.99 o 
   0  18   3      381.36      426.92     30.42 o 
   1  18   3      194.57      176.53     22.51 o 
   2  18   3       74.36       78.18     18.02 o 
   3  18   3        9.16       -1.77     26.67 o 
  -2  19   3       22.98       16.17     21.95 o 
  -1  19   3      214.30      216.88     36.03 o 
   0  19   3      202.83      215.09     28.15 o 
 -12   0   4        3.92        9.72     25.61 o 
 -11   0   4      118.21       97.75     18.88 o 
 -10   0   4       27.57       16.19     12.80 o 
  -9   0   4     1292.02     1340.25     49.73 o 
  -8   0   4        7.50       10.86     10.34 o 
  -7   0   4       38.70       21.81     10.21 o 
  -6   0   4       16.06       22.04      9.11 o 
  -5   0   4      302.20      319.17     18.33 o 
  -4   0   4     5659.46     5757.08    251.58 o 
  -3   0   4      739.68      684.04     15.11 o 
  -2   0   4      127.97      119.97      8.37 o 
  -1   0   4      199.61      194.68      9.59 o 
   0   0   4      690.34      668.97     21.49 o 
   1   0   4     1139.07     1173.84     30.00 o 
   2   0   4        6.21        1.24      5.05 o 
   3   0   4       78.66       92.72      9.42 o 
   4   0   4      722.55      757.36     29.59 o 
   5   0   4       94.86       89.94     11.09 o 
   6   0   4      333.29      309.03     21.83 o 
   7   0   4       27.67       26.26     12.37 o 
   8   0   4      101.02       91.29     23.94 o 
   9   0   4      148.01      169.09     42.23 o 
  10   0   4      576.74      659.17     69.40 o 
 -12   1   4        0.45        7.18     12.09 o 
 -11   1   4        1.43        2.12      8.47 o 
 -10   1   4      112.60      111.64     12.93 o 
  -9   1   4      358.25      373.20     17.60 o 
  -8   1   4      235.59      253.26     15.36 o 
  -7   1   4       75.96       80.27      9.47 o 
  -6   1   4      730.07      732.57     14.39 o 
  -5   1   4     1055.14     1156.14     16.55 o 
  -4   1   4     8548.19     8928.71    165.79 o 
  -3   1   4      904.94      825.55     11.53 o 
  -2   1   4      184.82      168.46      6.82 o 
  -1   1   4      744.00      662.49     10.18 o 
   0   1   4       11.04        3.43      3.11 o 
   1   1   4      179.07      170.57      6.79 o 
   2   1   4      385.55      441.52     10.07 o 
   3   1   4       19.13       29.12      4.88 o 
   4   1   4      207.52      191.23      9.20 o 
   5   1   4       10.86       13.41      5.91 o 
   6   1   4      164.08      167.03     12.85 o 
   7   1   4        1.77       -7.47      7.47 o 
   8   1   4       15.36       11.03      9.48 o 
   9   1   4      185.55      193.83     31.36 o 
  10   1   4       20.40       34.78     21.45 o 
 -13   2   4       43.86       52.11     34.01 o 
 -12   2   4        9.44       -3.35     11.91 o 
 -11   2   4       98.92      114.70     17.83 o 
 -10   2   4      186.94      180.21     17.07 o 
  -9   2   4      498.07      511.79     19.83 o 
  -8   2   4      229.96      242.96     15.10 o 
  -7   2   4      550.65      556.88     17.84 o 
  -6   2   4      245.94      269.47     11.00 o 
  -5   2   4        0.64       -4.21      4.21 o 
  -4   2   4      102.12      110.46      7.26 o 
  -3   2   4       47.95       55.14      4.80 o 
  -2   2   4     1806.75     1717.80     21.43 o 
  -1   2   4       65.93       72.98      4.76 o 
   0   2   4       35.72       33.12      4.67 o 
   1   2   4       71.47       80.75      5.05 o 
   2   2   4     1218.93     1145.85     14.27 o 
   3   2   4      163.24      176.22      8.09 o 
   4   2   4     1058.88     1082.92     19.46 o 
   5   2   4      769.29      765.31     18.30 o 
   6   2   4        0.47        0.75      6.76 o 
   7   2   4       27.38       28.34      9.85 o 
   8   2   4        7.21        4.03      9.11 o 
   9   2   4       34.61       32.52     16.34 o 
  10   2   4      122.59      121.77     29.06 o 
 -12   3   4       24.37       37.52     14.61 o 
 -11   3   4       72.15       51.97     14.33 o 
 -10   3   4      173.07      149.51     15.88 o 
  -9   3   4       39.64       45.40     10.88 o 
  -8   3   4      216.87      227.64     14.77 o 
  -7   3   4      384.31      346.30     15.03 o 
  -6   3   4      886.05      932.48     17.95 o 
  -5   3   4      546.19      520.46     13.41 o 
  -4   3   4        0.03        1.13      3.38 o 
  -3   3   4      237.60      206.86      7.77 o 
  -2   3   4      127.03      142.02      6.52 o 
  -1   3   4       92.88       91.14      5.11 o 
   0   3   4      123.42      110.41      6.86 o 
   1   3   4     1770.72     1879.58     32.76 o 
   2   3   4     1533.28     1466.38     26.43 o 
   3   3   4      234.85      249.77     10.40 o 
   4   3   4      193.50      190.59     10.54 o 
   5   3   4        2.79        4.13      6.38 o 
   6   3   4       41.50       27.31      8.19 o 
   7   3   4        6.35        7.08      8.80 o 
   8   3   4      222.81      219.43     18.40 o 
   9   3   4       40.93       35.38     13.83 o 
  10   3   4       16.56       -8.57     26.32 o 
 -12   4   4        5.02       -0.31     12.51 o 
 -11   4   4       24.43       27.03     13.18 o 
 -10   4   4       12.97        3.54      9.43 o 
  -9   4   4      276.09      264.48     18.93 o 
  -8   4   4      606.24      575.57     21.85 o 
  -7   4   4       82.78       92.25     10.06 o 
  -6   4   4      268.42      263.52     11.63 o 
  -5   4   4     1241.56     1276.48     20.20 o 
  -4   4   4       36.52       51.35      5.25 o 
  -3   4   4       14.24       22.22      4.30 o 
  -2   4   4        7.26        6.12      3.70 o 
  -1   4   4      419.02      392.01      8.61 o 
   0   4   4     1599.92     1595.37     22.62 o 
   1   4   4      330.17      336.91      9.14 o 
   2   4   4      733.41      662.11     13.38 o 
   3   4   4       12.68        6.54      4.77 o 
   4   4   4      167.19      165.41     11.84 o 
   5   4   4       27.73       34.66      8.13 o 
   6   4   4       51.56       45.69      9.21 o 
   7   4   4        1.22        3.44      7.81 o 
   8   4   4       22.21       20.26     10.27 o 
   9   4   4      198.28      199.00     25.98 o 
 -12   5   4       79.03       64.78     17.10 o 
 -11   5   4        0.33       -7.67     10.33 o 
 -10   5   4      383.79      371.12     27.45 o 
  -9   5   4       40.95       35.52     10.43 o 
  -8   5   4       61.11       53.81     10.87 o 
  -7   5   4       43.34       44.19      8.30 o 
  -6   5   4      628.77      639.40     15.97 o 
  -5   5   4       12.33       11.50      4.27 o 
  -4   5   4      282.04      307.13      9.58 o 
  -3   5   4       12.64       14.05      4.17 o 
  -2   5   4       25.89       21.60      4.38 o 
  -1   5   4       16.72       21.21      4.05 o 
   0   5   4     1113.03     1148.80     16.69 o 
   1   5   4     1599.41     1704.69     22.01 o 
   2   5   4     3017.47     2969.70     27.13 o 
   3   5   4      706.59      709.92     20.10 o 
   4   5   4       99.74       90.35      9.84 o 
   5   5   4       34.32       22.03      7.70 o 
   6   5   4       65.44       63.39     10.32 o 
   7   5   4       92.67       94.68     12.02 o 
   8   5   4       81.04       67.00     14.67 o 
   9   5   4       35.27       34.30     16.37 o 
 -12   6   4       65.36       61.64     16.97 o 
 -11   6   4       66.14       75.66     15.79 o 
 -10   6   4       36.09       44.13     13.92 o 
  -9   6   4      291.66      284.72     22.63 o 
  -8   6   4      645.02      630.37     24.84 o 
  -7   6   4     1223.58     1150.64     25.27 o 
  -6   6   4        2.08       -0.34      5.70 o 
  -5   6   4       70.45       91.94      7.37 o 
  -4   6   4      304.84      335.10      9.96 o 
  -3   6   4       10.70        7.16      4.04 o 
  -2   6   4      202.94      212.28      8.48 o 
  -1   6   4        7.69        2.82      3.72 o 
   0   6   4       41.17       40.83      4.73 o 
   1   6   4     1519.06     1429.23     23.24 o 
   2   6   4     2602.87     2455.54     39.69 o 
   3   6   4      921.58     1022.02     28.00 o 
   4   6   4       48.57       42.45      8.48 o 
   5   6   4      218.68      228.52     14.88 o 
   6   6   4        8.75       20.15      8.25 o 
   7   6   4       23.54       14.77     10.09 o 
   8   6   4      251.52      231.68     22.12 o 
   9   6   4       87.22       78.21     19.90 o 
 -12   7   4       96.43      110.10     19.12 o 
 -11   7   4        8.37        2.77     11.60 o 
 -10   7   4      248.72      239.85     22.72 o 
  -9   7   4      136.58      135.12     16.99 o 
  -8   7   4       95.57       97.94     12.67 o 
  -7   7   4      190.52      202.58     14.06 o 
  -6   7   4     1161.19     1156.12     24.56 o 
  -5   7   4       47.60       52.67      8.03 o 
  -4   7   4      673.71      609.31     15.17 o 
  -3   7   4      209.74      232.11      8.85 o 
  -2   7   4       11.40        6.57      4.11 o 
  -1   7   4      482.84      483.58     11.31 o 
   0   7   4      209.93      229.26      8.76 o 
   1   7   4       37.04       21.25      6.22 o 
   2   7   4      331.26      257.06     13.41 o 
   3   7   4      121.41      109.33     10.31 o 
   4   7   4      405.07      435.37     17.18 o 
   5   7   4       22.72       18.98      7.89 o 
   6   7   4      670.23      680.04     25.39 o 
   7   7   4        0.30        1.95      9.24 o 
   8   7   4       71.93       68.54     14.99 o 
   9   7   4       16.17       17.82     15.54 o 
 -11   8   4       86.49       87.10     17.57 o 
 -10   8   4      138.55      143.19     19.00 o 
  -9   8   4        0.07        2.97      9.97 o 
  -8   8   4      172.48      165.11     17.95 o 
  -7   8   4      191.36      171.32     13.67 o 
  -6   8   4      274.75      278.04     15.11 o 
  -5   8   4      694.23      717.51     19.89 o 
  -4   8   4       34.82       40.38      6.74 o 
  -3   8   4      703.26      817.59     17.35 o 
  -2   8   4      643.79      670.74     13.42 o 
  -1   8   4      937.15      969.73     15.78 o 
   0   8   4       25.09       30.33      5.02 o 
   1   8   4      175.34      176.31     11.50 o 
   2   8   4      777.13      732.04     19.29 o 
   3   8   4     1100.59     1003.07     23.36 o 
   4   8   4      959.88     1016.67     28.16 o 
   5   8   4      807.37      751.69     25.95 o 
   6   8   4       24.01       35.23     11.01 o 
   7   8   4       16.47       22.18     10.92 o 
   8   8   4      167.28      151.50     19.91 o 
   9   8   4        7.07       15.26     18.61 o 
 -11   9   4       27.99       26.27     13.32 o 
 -10   9   4      115.47      125.35     18.20 o 
  -9   9   4       90.21      104.30     16.19 o 
  -8   9   4      192.32      205.82     19.95 o 
  -7   9   4      421.14      407.03     17.90 o 
  -6   9   4     1458.47     1494.10     29.34 o 
  -5   9   4      383.71      371.67     15.96 o 
  -4   9   4        6.85       18.45      6.29 o 
  -3   9   4      468.56      437.55     14.27 o 
  -2   9   4        1.59        2.57      5.10 o 
  -1   9   4      239.52      232.31     10.01 o 
   0   9   4        7.28        6.06      5.04 o 
   1   9   4       26.46       31.20      7.28 o 
   2   9   4      129.86      129.17     11.20 o 
   3   9   4      187.68      217.61     16.45 o 
   4   9   4      458.40      442.25     20.66 o 
   5   9   4       44.78       49.83     11.28 o 
   6   9   4       54.53       48.91     12.06 o 
   7   9   4        0.01        2.33     10.43 o 
   8   9   4       98.28       98.77     17.86 o 
 -11  10   4       99.04       76.84     17.54 o 
 -10  10   4      156.52      176.90     21.55 o 
  -9  10   4      263.32      239.32     23.04 o 
  -8  10   4       99.04      114.77     15.08 o 
  -7  10   4       34.66       33.56     10.10 o 
  -6  10   4      169.32      205.58     13.74 o 
  -5  10   4       14.01        1.47      6.59 o 
  -4  10   4      171.00      185.49     11.97 o 
  -3  10   4       41.84       49.33      7.54 o 
  -2  10   4      187.50      183.00     11.23 o 
  -1  10   4        2.13        1.57      5.20 o 
   0  10   4      139.95      145.71     11.32 o 
   1  10   4      102.29      108.97     10.53 o 
   2  10   4      114.03      108.29     12.49 o 
   3  10   4     1274.08     1261.32     31.33 o 
   4  10   4       31.36       30.71     10.12 o 
   5  10   4       35.41       29.92      9.87 o 
   6  10   4       68.09       91.46     14.34 o 
   7  10   4      216.85      221.56     20.46 o 
   8  10   4       42.40       33.65     14.59 o 
 -10  11   4      183.76      187.47     23.27 o 
  -9  11   4        1.66       -0.99     10.97 o 
  -8  11   4        2.10        5.34      9.66 o 
  -7  11   4        8.43        3.48      8.78 o 
  -6  11   4       21.80       20.62      8.36 o 
  -5  11   4       20.55       23.78      8.13 o 
  -4  11   4      158.39      154.70     11.66 o 
  -3  11   4       25.98       19.30      6.63 o 
  -2  11   4       56.71       51.20      7.83 o 
  -1  11   4        5.15       12.32      7.71 o 
   0  11   4       37.50       22.10      8.10 o 
   1  11   4      190.77      191.42     15.19 o 
   2  11   4      153.42      140.31     14.25 o 
   3  11   4       84.51       87.40     12.54 o 
   4  11   4        0.38       -4.29      7.95 o 
   5  11   4       36.44       42.12     11.64 o 
   6  11   4      260.64      271.24     23.92 o 
   7  11   4        3.63        8.18     12.65 o 
   8  11   4        0.02        3.54     13.01 o 
 -10  12   4        8.05       15.59     13.86 o 
  -9  12   4       31.43       31.06     13.19 o 
  -8  12   4      337.13      299.38     22.23 o 
  -7  12   4      540.48      501.34     24.27 o 
  -6  12   4      162.21      180.76     16.81 o 
  -5  12   4      103.60      114.75     12.44 o 
  -4  12   4      297.50      293.53     15.31 o 
  -3  12   4      146.60      156.44     11.80 o 
  -2  12   4        0.02        1.27      5.89 o 
  -1  12   4      253.55      243.31     21.95 o 
   0  12   4       18.77       18.27      9.98 o 
   1  12   4       10.03       21.53     10.35 o 
   2  12   4       99.43       98.89     13.24 o 
   3  12   4       78.14       69.88     12.44 o 
   4  12   4        0.02        6.17      9.20 o 
   5  12   4       33.84       18.63     10.70 o 
   6  12   4       33.48       27.68     11.87 o 
   7  12   4       19.39       22.09     14.47 o 
  -9  13   4        5.25       -2.61     11.45 o 
  -8  13   4       41.20       49.84     13.03 o 
  -7  13   4        6.55        4.99      9.67 o 
  -6  13   4        0.51        2.84      8.88 o 
  -5  13   4       13.35       14.48      9.46 o 
  -4  13   4      113.04      116.99     11.62 o 
  -3  13   4       47.60       50.47      8.82 o 
  -2  13   4       67.44       86.53     12.23 o 
  -1  13   4       82.29       87.75     14.30 o 
   0  13   4      182.80      182.24     18.49 o 
   1  13   4       48.05       51.40     12.39 o 
   2  13   4       23.84       20.91     11.14 o 
   3  13   4        0.08        0.15      9.88 o 
   4  13   4        0.27       -7.10      8.76 o 
   5  13   4        0.55        0.05      9.74 o 
   6  13   4      286.63      317.76     26.82 o 
   7  13   4       49.09       42.31     23.16 o 
  -9  14   4        2.36       12.56     15.69 o 
  -8  14   4       18.12       10.04     11.43 o 
  -7  14   4       57.06       57.52     13.47 o 
  -6  14   4       45.96       35.19     11.60 o 
  -5  14   4        0.90        4.84      8.92 o 
  -4  14   4      202.28      229.97     15.35 o 
  -3  14   4      141.12      126.23     14.26 o 
  -2  14   4      263.82      238.96     21.36 o 
  -1  14   4       14.50       17.23     10.46 o 
   0  14   4      457.64      446.23     25.23 o 
   1  14   4        4.54       -3.28      9.48 o 
   2  14   4       39.35       16.47     11.14 o 
   3  14   4      189.27      180.89     20.38 o 
   4  14   4       83.93       90.29     16.65 o 
   5  14   4        0.95        1.01     10.53 o 
   6  14   4       37.45       39.70     13.65 o 
  -8  15   4      111.51      127.94     18.04 o 
  -7  15   4       57.53       65.55     14.44 o 
  -6  15   4        0.41       -1.71      9.99 o 
  -5  15   4      136.11      143.29     16.55 o 
  -4  15   4        2.57       15.60     13.05 o 
  -3  15   4       62.95       84.92     15.14 o 
  -2  15   4      307.92      312.47     24.38 o 
  -1  15   4        5.70       -1.46     10.40 o 
   0  15   4       49.02       40.06     13.01 o 
   1  15   4        7.08        7.14     10.61 o 
   2  15   4       24.13       23.36     12.61 o 
   3  15   4       30.43       16.92     12.39 o 
   4  15   4      114.16      135.19     19.50 o 
   5  15   4       37.35       30.16     14.29 o 
  -7  16   4       89.33      105.44     16.58 o 
  -6  16   4        7.03        2.21     14.32 o 
  -5  16   4       31.96       38.64     16.04 o 
  -4  16   4       72.00       56.71     17.35 o 
  -3  16   4        4.62        1.70     10.91 o 
  -2  16   4      132.05      150.59     19.11 o 
  -1  16   4      294.12      312.71     25.68 o 
   0  16   4       29.45       42.44     13.77 o 
   1  16   4       47.87       65.46     15.42 o 
   2  16   4      217.49      237.83     23.70 o 
   3  16   4      101.89      112.00     18.61 o 
   4  16   4       88.46       99.55     18.53 o 
  -6  17   4       51.98       61.32     19.64 o 
  -5  17   4       57.41       83.07     20.14 o 
  -4  17   4       39.43       34.87     20.19 o 
  -3  17   4       56.81       30.76     15.92 o 
  -2  17   4      211.47      205.98     22.39 o 
  -1  17   4      541.18      539.26     49.89 o 
   0  17   4      212.88      227.45     23.68 o 
   1  17   4       23.32       20.52     13.25 o 
   2  17   4       51.51       64.82     16.04 o 
   3  17   4       64.51       67.05     16.89 o 
  -4  18   4       32.06       47.00     22.54 o 
  -3  18   4       67.01       64.22     19.46 o 
  -2  18   4       48.89       21.11     15.83 o 
  -1  18   4       30.26       37.52     15.14 o 
   0  18   4       12.52        4.46     12.83 o 
   1  18   4       25.63       15.15     13.99 o 
   2  18   4        2.01        0.88     26.06 o 
 -13   1   5       10.16      -12.10     25.53 o 
 -12   1   5       28.63       32.51     12.49 o 
 -11   1   5      107.59      103.10     15.02 o 
 -10   1   5       28.67       22.13      9.27 o 
  -9   1   5      405.87      415.21     18.57 o 
  -8   1   5      259.59      265.08     15.98 o 
  -7   1   5      284.68      275.41     14.88 o 
  -6   1   5      138.31      128.47     10.59 o 
  -5   1   5       94.95      117.71      7.92 o 
  -4   1   5      116.86      134.85      6.84 o 
  -3   1   5     1123.59     1148.21     15.07 o 
  -2   1   5       87.93       90.63      6.01 o 
  -1   1   5       65.92       72.54      5.44 o 
   0   1   5      787.56      774.80     11.81 o 
   1   1   5      250.16      253.43      8.55 o 
   2   1   5      540.91      517.67     11.44 o 
   3   1   5      317.05      329.83     10.41 o 
   4   1   5        0.02        3.24      5.11 o 
   5   1   5       62.43       70.85     10.59 o 
   6   1   5        0.37       -1.09      7.90 o 
   7   1   5       27.99       44.52     12.62 o 
   8   1   5        1.90       -8.13     10.49 o 
   9   1   5       13.24       17.39     15.83 o 
 -13   2   5       14.10        2.61     19.79 o 
 -12   2   5      103.47      128.49     18.97 o 
 -11   2   5       20.32       32.69     11.47 o 
 -10   2   5        1.68        1.36      9.09 o 
  -9   2   5     1027.77      988.38     26.09 o 
  -8   2   5     1683.35     1659.71     30.75 o 
  -7   2   5      323.73      311.89     14.89 o 
  -6   2   5        3.07        3.57      4.89 o 
  -5   2   5      255.46      270.00     10.57 o 
  -4   2   5      413.29      438.02     10.26 o 
  -3   2   5      438.99      457.22     10.48 o 
  -2   2   5     1162.01     1160.72     21.03 o 
  -1   2   5       83.93       64.03      4.95 o 
   0   2   5      149.44      190.28      8.76 o 
   1   2   5     2472.74     2603.85     43.44 o 
   2   2   5      265.15      252.40      8.64 o 
   3   2   5      198.50      208.41     10.21 o 
   4   2   5       48.64       62.37      8.75 o 
   5   2   5       34.75       26.84      7.88 o 
   6   2   5        6.87        3.76      8.24 o 
   7   2   5        4.95        2.75     10.16 o 
   8   2   5       47.84       45.61     13.72 o 
   9   2   5        9.68       12.64     16.05 o 
 -13   3   5       65.50       91.25     37.81 o 
 -12   3   5      207.85      218.82     23.36 o 
 -11   3   5       18.29       14.63     10.75 o 
 -10   3   5       45.30       31.64     10.83 o 
  -9   3   5      354.21      353.09     19.74 o 
  -8   3   5      106.80      113.15     11.60 o 
  -7   3   5       56.10       61.24      9.07 o 
  -6   3   5       28.18       22.90      5.72 o 
  -5   3   5        7.12       12.36      5.04 o 
  -4   3   5      698.61      767.66     15.33 o 
  -3   3   5       49.85       48.04      5.27 o 
  -2   3   5        6.21       11.09      4.05 o 
  -1   3   5     1224.59     1159.00     17.15 o 
   0   3   5      263.33      283.66     10.09 o 
   1   3   5       40.50       23.23      5.10 o 
   2   3   5      167.96      238.29      9.66 o 
   3   3   5       60.05       50.69      7.98 o 
   4   3   5       15.45       20.41      7.20 o 
   5   3   5       68.99       73.50     10.04 o 
   6   3   5      298.26      321.44     19.64 o 
   7   3   5       12.99       13.24      9.83 o 
   8   3   5       66.94       60.70     14.66 o 
   9   3   5       12.47        7.26     15.12 o 
 -12   4   5        2.54        4.08     12.80 o 
 -11   4   5       12.39        4.22     11.52 o 
 -10   4   5        3.85        1.24      9.41 o 
  -9   4   5      153.08      139.85     14.63 o 
  -8   4   5      566.29      570.30     22.23 o 
  -7   4   5        6.42        2.98      6.23 o 
  -6   4   5      240.11      228.91     11.32 o 
  -5   4   5      331.75      376.46     12.46 o 
  -4   4   5      264.15      289.97      9.46 o 
  -3   4   5      757.45      805.59     21.17 o 
  -2   4   5        7.96       18.30      4.36 o 
  -1   4   5      242.20      213.76      9.26 o 
   0   4   5        9.26       24.88      5.11 o 
   1   4   5     3637.64     3676.13     33.11 o 
   2   4   5     1280.89     1266.08     25.75 o 
   3   4   5      160.44      186.66     12.26 o 
   4   4   5        7.35        9.95      7.01 o 
   5   4   5      493.32      512.81     18.92 o 
   6   4   5       94.28       96.20     11.83 o 
   7   4   5       14.97        4.17      9.43 o 
   8   4   5        5.89       14.05     10.81 o 
   9   4   5       18.51       10.40     19.40 o 
 -12   5   5        0.98        0.09     12.01 o 
 -11   5   5      114.06      110.61     17.86 o 
 -10   5   5       18.60        8.54      9.64 o 
  -9   5   5        0.87        0.00      8.47 o 
  -8   5   5      353.15      349.78     19.06 o 
  -7   5   5      321.86      304.58     17.12 o 
  -6   5   5       17.11       20.77      6.79 o 
  -5   5   5        2.27        4.76      4.80 o 
  -4   5   5      331.62      308.13      9.94 o 
  -3   5   5     1237.75     1275.65     29.88 o 
  -2   5   5      419.97      441.74     10.77 o 
  -1   5   5      199.15      227.78      7.41 o 
   0   5   5     2742.07     2871.94     41.92 o 
   1   5   5     1589.08     1712.26     23.48 o 
   2   5   5      403.18      367.52     14.44 o 
   3   5   5      185.71      197.82     13.03 o 
   4   5   5      589.97      595.92     19.23 o 
   5   5   5       12.60       19.41      7.98 o 
   6   5   5      682.86      667.52     22.44 o 
   7   5   5      274.59      274.55     20.54 o 
   8   5   5       20.44       22.70     12.49 o 
   9   5   5       41.47       39.51     22.10 o 
 -12   6   5      107.67       95.26     21.13 o 
 -11   6   5        0.60       -2.84     10.92 o 
 -10   6   5        7.46        8.06     10.51 o 
  -9   6   5       40.23       35.64     10.54 o 
  -8   6   5     1339.91     1323.39     38.19 o 
  -7   6   5      253.05      260.06     15.26 o 
  -6   6   5      189.06      203.79     13.22 o 
  -5   6   5       95.03      102.65      9.70 o 
  -4   6   5       85.09       77.03      6.58 o 
  -3   6   5        2.20        4.56      4.16 o 
  -2   6   5     1226.12     1263.57     19.11 o 
  -1   6   5       47.34       52.14      5.18 o 
   0   6   5      293.76      328.41     11.29 o 
   1   6   5     1181.44     1157.13     22.63 o 
   2   6   5        0.91        7.37      5.52 o 
   3   6   5     2038.52     2020.80     31.93 o 
   4   6   5       34.87       35.31      8.48 o 
   5   6   5      235.70      239.91     15.94 o 
   6   6   5       81.40       81.45     11.50 o 
   7   6   5        6.66       -8.44      9.04 o 
   8   6   5        9.27       10.17     11.86 o 
   9   6   5       90.73       78.73     24.44 o 
 -12   7   5        0.08       -5.72     14.21 o 
 -11   7   5       12.23       27.16     13.60 o 
 -10   7   5      131.79      110.99     17.32 o 
  -9   7   5        2.23        1.95      8.34 o 
  -8   7   5       48.02       42.93     10.43 o 
  -7   7   5        3.35       -0.11      6.89 o 
  -6   7   5      171.29      164.33     12.59 o 
  -5   7   5      170.31      180.98     12.32 o 
  -4   7   5      109.45       93.96      8.23 o 
  -3   7   5      184.52      190.40      9.11 o 
  -2   7   5       35.46       56.08      5.84 o 
  -1   7   5        4.93        7.91      4.14 o 
   0   7   5        0.81        2.28      5.42 o 
   1   7   5      171.81      201.80     12.53 o 
   2   7   5       44.37       39.76      7.84 o 
   3   7   5       21.36       19.70      7.73 o 
   4   7   5      620.54      616.71     20.60 o 
   5   7   5        0.01        0.16      7.64 o 
   6   7   5       11.27       14.91     10.07 o 
   7   7   5       18.98        6.85     10.26 o 
   8   7   5        0.23       -8.84     13.16 o 
 -11   8   5       65.15       67.10     16.00 o 
 -10   8   5       30.63       21.13     12.34 o 
  -9   8   5      198.73      182.27     19.93 o 
  -8   8   5       96.58       96.31     13.17 o 
  -7   8   5      797.66      738.92     22.31 o 
  -6   8   5      387.46      376.87     18.01 o 
  -5   8   5      168.55      156.72     12.08 o 
  -4   8   5      442.18      419.96     13.87 o 
  -3   8   5      236.06      272.18     11.86 o 
  -2   8   5      488.62      472.94     13.57 o 
  -1   8   5      325.63      351.78     12.41 o 
   0   8   5        0.19       -2.21      5.46 o 
   1   8   5      112.81      116.13     10.61 o 
   2   8   5      630.39      613.23     19.27 o 
   3   8   5      130.35      126.32     11.96 o 
   4   8   5        0.23        3.34      7.45 o 
   5   8   5       23.84       29.91     10.32 o 
   6   8   5       58.58       68.53     12.92 o 
   7   8   5        0.57        8.06     10.22 o 
   8   8   5        2.57      -11.58     11.58 o 
 -11   9   5       28.03       27.25     14.49 o 
 -10   9   5      631.17      658.53     36.98 o 
  -9   9   5       20.24       19.99     11.76 o 
  -8   9   5      547.02      476.51     21.91 o 
  -7   9   5        3.59        1.59      7.40 o 
  -6   9   5     2745.78     2791.69     66.83 o 
  -5   9   5       30.64       37.06      8.24 o 
  -4   9   5      192.60      184.62     11.51 o 
  -3   9   5      135.85      163.86     10.71 o 
  -2   9   5        6.95        8.11      5.43 o 
  -1   9   5      152.11      139.09      9.64 o 
   0   9   5      174.86      175.34     12.32 o 
   1   9   5       90.09       98.54     10.36 o 
   2   9   5       88.52       95.67     10.71 o 
   3   9   5       19.19       14.01      8.73 o 
   4   9   5      162.61      146.86     15.69 o 
   5   9   5        0.57       -7.07      8.63 o 
   6   9   5        0.37        0.17      9.44 o 
   7   9   5       52.92       37.98     12.81 o 
   8   9   5       20.19       10.68     13.58 o 
 -11  10   5        4.78      -11.92     11.92 o 
 -10  10   5       95.22       74.80     16.46 o 
  -9  10   5      110.64      105.66     17.11 o 
  -8  10   5      175.96      165.16     24.61 o 
  -7  10   5        0.53        1.04      7.37 o 
  -6  10   5      688.87      692.21     21.93 o 
  -5  10   5       47.14       52.59      9.20 o 
  -4  10   5       35.28       48.97      7.92 o 
  -3  10   5        9.16        9.53      6.02 o 
  -2  10   5        6.79        9.19      6.49 o 
  -1  10   5      249.51      253.95     16.71 o 
   0  10   5       11.77       10.38      6.96 o 
   1  10   5       18.75       19.10      7.70 o 
   2  10   5      240.27      237.12     17.47 o 
   3  10   5       11.40       10.89      8.03 o 
   4  10   5      397.57      388.35     21.59 o 
   5  10   5       26.19       22.73     10.72 o 
   6  10   5        2.94       14.27     10.62 o 
   7  10   5      101.33      103.71     16.45 o 
 -10  11   5        0.12        0.30     12.18 o 
  -9  11   5       88.46       81.43     16.65 o 
  -8  11   5        8.66        4.92     10.93 o 
  -7  11   5      409.65      408.41     22.27 o 
  -6  11   5      975.31      969.12     28.37 o 
  -5  11   5     1691.77     1687.44     39.50 o 
  -4  11   5       50.37       44.27      8.01 o 
  -3  11   5      631.37      584.48     19.48 o 
  -2  11   5      234.45      211.61     14.14 o 
  -1  11   5      429.28      423.66     19.65 o 
   0  11   5        0.08        7.78      7.94 o 
   1  11   5      403.34      410.78     19.84 o 
   2  11   5       10.57       24.19      9.79 o 
   3  11   5      218.02      187.56     17.10 o 
   4  11   5      252.05      254.38     20.00 o 
   5  11   5        3.68        3.00     10.02 o 
   6  11   5       61.81       75.12     14.45 o 
   7  11   5       75.02       95.70     18.53 o 
 -10  12   5        0.60        5.26     13.47 o 
  -9  12   5       18.71       19.98     12.98 o 
  -8  12   5        1.71       -6.75     10.09 o 
  -7  12   5       42.33       47.46     11.69 o 
  -6  12   5      414.99      435.99     19.47 o 
  -5  12   5      153.59      154.63     13.79 o 
  -4  12   5      233.59      251.28     16.40 o 
  -3  12   5       32.09       30.08      8.38 o 
  -2  12   5      345.93      359.40     19.25 o 
  -1  12   5      384.57      361.31     18.98 o 
   0  12   5      750.64      680.32     27.81 o 
   1  12   5       28.16       20.85     10.75 o 
   2  12   5       49.54       54.49     11.70 o 
   3  12   5        0.10        6.85      9.01 o 
   4  12   5       13.11       22.22     10.88 o 
   5  12   5        9.16       16.46     10.78 o 
   6  12   5       10.35       11.21     11.50 o 
  -9  13   5       18.69       44.61     15.60 o 
  -8  13   5       60.26       60.61     13.46 o 
  -7  13   5       54.88       63.56     13.02 o 
  -6  13   5       73.40       68.10     12.82 o 
  -5  13   5      123.75      136.63     15.43 o 
  -4  13   5       17.49       24.35      9.94 o 
  -3  13   5        0.02       -6.96      6.96 o 
  -2  13   5      203.56      181.39     16.25 o 
  -1  13   5      381.04      342.12     23.52 o 
   0  13   5      100.94       99.20     15.46 o 
   1  13   5       41.97       46.90     12.65 o 
   2  13   5        0.65        4.03      9.92 o 
   3  13   5      131.10      116.63     17.63 o 
   4  13   5       18.17       15.46     11.10 o 
   5  13   5       80.98       72.30     14.64 o 
   6  13   5       34.58       52.65     14.42 o 
  -9  14   5      110.10      116.01     19.38 o 
  -8  14   5       31.06       17.55     12.25 o 
  -7  14   5        4.52        3.67     10.39 o 
  -6  14   5        0.19       -1.83     10.60 o 
  -5  14   5        9.00        4.37      9.77 o 
  -4  14   5      225.88      233.43     18.80 o 
  -3  14   5        5.39       -4.21      9.32 o 
  -2  14   5      195.83      191.82     19.56 o 
  -1  14   5       84.31      101.79     16.14 o 
   0  14   5       13.37       21.61     11.56 o 
   1  14   5        2.23       -0.23      9.98 o 
   2  14   5       29.41       23.37     12.03 o 
   3  14   5        2.18        0.34     10.50 o 
   4  14   5       13.03       21.05     12.52 o 
   5  14   5       58.68       81.22     17.66 o 
  -8  15   5       46.79       58.38     14.63 o 
  -7  15   5        4.68       11.41     11.49 o 
  -6  15   5        1.27       13.16     12.52 o 
  -5  15   5       17.72        7.81     11.67 o 
  -4  15   5        0.42       -0.68     11.45 o 
  -3  15   5        2.12       -9.10      9.43 o 
  -2  15   5       12.94        0.56     10.43 o 
  -1  15   5       17.77       15.21     11.39 o 
   0  15   5      141.38      149.37     18.96 o 
   1  15   5       39.39       43.86     13.63 o 
   2  15   5       36.86       52.73     14.66 o 
   3  15   5       23.75       28.13     13.33 o 
   4  15   5        9.04       22.72     13.83 o 
  -7  16   5       23.41       22.82     12.52 o 
  -6  16   5      220.57      218.72     27.38 o 
  -5  16   5       20.07       16.24     14.39 o 
  -4  16   5      171.88      149.77     28.87 o 
  -3  16   5       35.39       28.91     13.39 o 
  -2  16   5        0.01        1.72     11.27 o 
  -1  16   5       53.56       57.27     15.16 o 
   0  16   5       22.65       27.92     13.27 o 
   1  16   5      150.09      138.34     19.25 o 
   2  16   5       91.93      103.79     18.41 o 
   3  16   5        0.04        2.02     12.25 o 
  -6  17   5        3.40       15.47     16.12 o 
  -5  17   5       19.01       10.14     17.94 o 
  -4  17   5        1.26       -0.37     18.05 o 
  -3  17   5       26.35       36.62     15.98 o 
  -2  17   5       23.56       21.04     13.15 o 
  -1  17   5      165.54      153.55     20.57 o 
   0  17   5      102.86      135.01     20.06 o 
   1  17   5       23.42       31.71     15.09 o 
   2  17   5       14.71       17.16     13.00 o 
  -4  18   5       28.00       10.60     26.06 o 
  -3  18   5       21.44       14.55     19.86 o 
  -2  18   5      113.62      102.36     18.70 o 
  -1  18   5      153.46      137.83     21.00 o 
   0  18   5        3.13       -6.25     17.74 o 
 -13   0   6       64.19       55.65     32.59 o 
 -12   0   6        2.67       11.75     17.17 o 
 -11   0   6       23.48       19.23     13.78 o 
 -10   0   6       75.45       85.10     17.31 o 
  -9   0   6      489.97      449.98     27.70 o 
  -8   0   6        9.08        8.99     10.13 o 
  -7   0   6      485.80      523.10     25.99 o 
  -6   0   6       37.14       54.17     11.54 o 
  -5   0   6     1131.95     1219.57     32.41 o 
  -4   0   6      570.10      622.99     17.76 o 
  -3   0   6       35.43       55.68      8.17 o 
  -2   0   6      603.39      623.06     23.57 o 
  -1   0   6     1427.73     1536.65     66.17 o 
   0   0   6       41.23       49.94      7.42 o 
   1   0   6       34.73       31.18      6.69 o 
   2   0   6      332.23      355.00     14.90 o 
   3   0   6       73.37       84.81     12.52 o 
   4   0   6        8.42        9.57     12.51 o 
   5   0   6     1489.74     1429.20     54.58 o 
   6   0   6       11.17       14.05     14.88 o 
   7   0   6       29.97       25.30     17.82 o 
   8   0   6       21.80       17.90     17.33 o 
   9   0   6       15.19       24.15     21.97 o 
 -13   1   6      157.80      174.66     43.82 o 
 -12   1   6        0.45        5.56     10.75 o 
 -11   1   6        0.55       -2.59      9.49 o 
 -10   1   6      405.23      327.89     19.36 o 
  -9   1   6      154.72      127.73     12.96 o 
  -8   1   6        1.76        3.62      7.25 o 
  -7   1   6       20.91       26.39      7.74 o 
  -6   1   6       19.36       13.28      6.77 o 
  -5   1   6     1286.01     1282.16     24.43 o 
  -4   1   6      360.01      313.97      9.74 o 
  -3   1   6     1105.97     1063.25     15.72 o 
  -2   1   6      420.49      414.35     10.72 o 
  -1   1   6        3.39        1.65      3.77 o 
   0   1   6      107.50      134.89      6.79 o 
   1   1   6     1669.70     1565.35     19.34 o 
   2   1   6        4.76        3.27      4.79 o 
   3   1   6        8.33        2.47      5.74 o 
   4   1   6       11.23       15.52      9.46 o 
   5   1   6        0.00       -4.06      8.47 o 
   6   1   6       47.49       54.02     13.53 o 
   7   1   6        0.04       -3.08     10.49 o 
   8   1   6        8.62        7.40     12.51 o 
   9   1   6      151.23      158.17     25.40 o 
 -13   2   6        1.48       15.18     20.11 o 
 -12   2   6       11.01       13.37     10.78 o 
 -11   2   6        0.50       11.37     10.03 o 
 -10   2   6        0.32       -3.19      8.94 o 
  -9   2   6       39.07       30.88      9.26 o 
  -8   2   6       23.12       20.06      7.98 o 
  -7   2   6       18.76       10.65      6.76 o 
  -6   2   6      966.04     1049.44     29.40 o 
  -5   2   6       33.30       40.12      6.23 o 
  -4   2   6     1450.81     1523.52     23.19 o 
  -3   2   6        4.65       11.67      4.42 o 
  -2   2   6      164.48      158.34      7.86 o 
  -1   2   6      514.62      563.72     10.97 o 
   0   2   6      409.78      458.75      9.54 o 
   1   2   6      745.39      758.32     14.76 o 
   2   2   6       25.06       23.63      5.61 o 
   3   2   6       29.38       32.36      7.62 o 
   4   2   6        6.98        4.59      6.70 o 
   5   2   6      685.79      732.71     33.04 o 
   6   2   6      263.48      258.47     21.99 o 
   7   2   6       31.31       19.39     12.15 o 
   8   2   6      112.10      101.22     17.67 o 
 -13   3   6       13.30       28.39     21.30 o 
 -12   3   6        2.35       11.65     11.62 o 
 -11   3   6      147.46      151.56     19.13 o 
 -10   3   6       43.42       56.65     12.19 o 
  -9   3   6      369.12      355.31     19.98 o 
  -8   3   6      100.76      112.76     11.83 o 
  -7   3   6      202.86      193.82     13.53 o 
  -6   3   6       31.42       37.11      6.55 o 
  -5   3   6       75.25       65.33      6.82 o 
  -4   3   6      598.07      639.95     19.10 o 
  -3   3   6      684.37      688.45     13.36 o 
  -2   3   6      509.68      468.81     10.92 o 
  -1   3   6      204.00      193.93      9.07 o 
   0   3   6        2.34        1.39      4.35 o 
   1   3   6        0.58       -0.06      4.51 o 
   2   3   6        2.31        4.51      5.89 o 
   3   3   6      283.39      292.80     14.92 o 
   4   3   6      167.22      163.26     12.96 o 
   5   3   6       16.05       25.33      8.55 o 
   6   3   6      202.98      216.09     20.49 o 
   7   3   6       27.74       19.98     12.19 o 
   8   3   6       25.05       26.80     13.52 o 
 -12   4   6       37.80       40.36     14.76 o 
 -11   4   6       21.95       17.17     10.90 o 
 -10   4   6        0.67       12.34      9.69 o 
  -9   4   6      458.70      449.39     21.95 o 
  -8   4   6        6.58       11.74      8.73 o 
  -7   4   6        7.62        4.26      6.73 o 
  -6   4   6      271.44      254.10     12.00 o 
  -5   4   6      240.12      229.35     11.24 o 
  -4   4   6        3.32        0.41      4.22 o 
  -3   4   6      669.90      723.04     17.68 o 
  -2   4   6       65.09       86.21      6.15 o 
  -1   4   6       73.94      105.19      8.02 o 
   0   4   6      666.79      636.33     14.59 o 
   1   4   6        2.82       -2.46      5.51 o 
   2   4   6      466.58      450.22     16.40 o 
   3   4   6       42.59       30.13      7.84 o 
   4   4   6       10.27       12.19      7.57 o 
   5   4   6        5.68        7.23      7.80 o 
   6   4   6       18.41       22.62      9.97 o 
   7   4   6        2.92       11.47     11.66 o 
   8   4   6        6.06       14.52     13.18 o 
 -12   5   6       19.82       10.76     12.77 o 
 -11   5   6      142.44      156.15     17.73 o 
 -10   5   6       35.18       26.99     11.09 o 
  -9   5   6        7.39        1.93      8.46 o 
  -8   5   6     1226.60     1202.32     39.10 o 
  -7   5   6      602.69      575.66     21.62 o 
  -6   5   6      763.53      798.17     20.48 o 
  -5   5   6       92.59      100.89      8.08 o 
  -4   5   6      493.24      518.94     14.52 o 
  -3   5   6      128.64      143.08      8.10 o 
  -2   5   6        0.49        0.87      3.76 o 
  -1   5   6      320.23      366.57     12.34 o 
   0   5   6       69.77       70.19      7.03 o 
   1   5   6      653.91      673.75     18.59 o 
   2   5   6      258.51      310.09     14.69 o 
   3   5   6      722.09      701.80     20.61 o 
   4   5   6      212.51      229.01     15.26 o 
   5   5   6       31.03       25.19      9.07 o 
   6   5   6      171.63      172.48     16.69 o 
   7   5   6       76.39       78.89     16.13 o 
   8   5   6        0.00       -8.89     12.81 o 
 -12   6   6       10.36       -0.65     12.63 o 
 -11   6   6       26.11       10.55     12.36 o 
 -10   6   6       48.26       48.39     12.10 o 
  -9   6   6      108.48      117.03     14.57 o 
  -8   6   6      274.60      264.86     18.72 o 
  -7   6   6     3345.62     3216.41     79.33 o 
  -6   6   6      121.75      139.56     11.57 o 
  -5   6   6      751.34      798.18     21.18 o 
  -4   6   6      164.85      178.71      9.39 o 
  -3   6   6       75.80       75.09      6.63 o 
  -2   6   6        0.01       -1.56      4.66 o 
  -1   6   6      251.16      292.03     11.58 o 
   0   6   6      124.57      135.23     10.71 o 
   1   6   6       17.50       14.29      6.55 o 
   2   6   6      133.60      159.63     12.52 o 
   3   6   6      173.54      221.67     14.64 o 
   4   6   6      246.48      240.00     15.99 o 
   5   6   6      155.88      159.60     14.52 o 
   6   6   6      132.44      138.23     14.26 o 
   7   6   6       21.50        8.44     11.86 o 
   8   6   6       37.91       57.59     18.54 o 
 -12   7   6       75.14      107.43     19.65 o 
 -11   7   6        2.60       -1.39     11.48 o 
 -10   7   6       25.66       31.31     12.99 o 
  -9   7   6       55.16       42.02     11.22 o 
  -8   7   6       61.53       68.66     11.98 o 
  -7   7   6      159.95      163.24     15.08 o 
  -6   7   6       52.10       59.47      9.31 o 
  -5   7   6      601.61      633.05     18.80 o 
  -4   7   6       65.39       66.26      7.64 o 
  -3   7   6      361.02      387.25     11.97 o 
  -2   7   6        0.84        1.18      4.80 o 
  -1   7   6       45.54       46.32      6.90 o 
   0   7   6       79.81       76.26      9.28 o 
   1   7   6        9.58        7.78      6.54 o 
   2   7   6      462.15      491.21     16.84 o 
   3   7   6     5839.18     5678.23     56.82 o 
   4   7   6       26.17       17.35      8.56 o 
   5   7   6       27.91       33.71      9.70 o 
   6   7   6       61.96       57.15     12.97 o 
   7   7   6        0.02       -0.71     11.24 o 
   8   7   6       44.67       42.13     29.68 o 
 -12   8   6       53.58       78.26     36.13 o 
 -11   8   6      262.53      268.11     25.38 o 
 -10   8   6       28.06       20.11     12.44 o 
  -9   8   6      125.69      143.96     16.03 o 
  -8   8   6      770.58      706.51     27.96 o 
  -7   8   6      417.27      392.59     17.60 o 
  -6   8   6      729.42      730.14     20.87 o 
  -5   8   6     1214.86     1275.18     25.98 o 
  -4   8   6      121.04      112.89      9.25 o 
  -3   8   6        4.96        8.05      6.34 o 
  -2   8   6        0.34       -4.40      4.87 o 
  -1   8   6       29.98       29.76      7.34 o 
   0   8   6       28.13       17.78      6.97 o 
   1   8   6      526.25      542.68     18.79 o 
   2   8   6      345.00      322.60     16.77 o 
   3   8   6     1539.15     1490.14     30.78 o 
   4   8   6      853.91      904.27     25.90 o 
   5   8   6      165.74      182.09     17.63 o 
   6   8   6       28.56       37.47     11.85 o 
   7   8   6       37.24       38.25     12.60 o 
 -11   9   6        0.04       -0.01     11.46 o 
 -10   9   6        5.52       -2.63     10.94 o 
  -9   9   6       51.45       59.53     14.69 o 
  -8   9   6      119.31      132.00     15.15 o 
  -7   9   6        8.89        2.81      7.59 o 
  -6   9   6       16.52       24.18      8.30 o 
  -5   9   6        0.09        1.53      6.30 o 
  -4   9   6      117.92      116.19      9.92 o 
  -3   9   6      155.60      162.01     12.25 o 
  -2   9   6       23.86       25.61      7.25 o 
  -1   9   6      183.11      175.30     12.56 o 
   0   9   6      103.22      112.91     11.00 o 
   1   9   6     1454.25     1387.68     28.41 o 
   2   9   6      179.97      193.37     14.33 o 
   3   9   6      203.39      200.84     16.96 o 
   4   9   6      177.99      203.24     18.28 o 
   5   9   6      331.78      298.47     22.09 o 
   6   9   6      181.29      182.77     18.96 o 
   7   9   6       11.20       10.41     11.79 o 
 -11  10   6        6.87        7.32     12.86 o 
 -10  10   6       23.38       21.46     12.83 o 
  -9  10   6      203.44      240.67     22.75 o 
  -8  10   6      141.33      126.04     15.46 o 
  -7  10   6      524.67      476.24     20.03 o 
  -6  10   6       59.49       52.95      9.85 o 
  -5  10   6        0.53        0.97      6.92 o 
  -4  10   6      745.05      750.97     21.97 o 
  -3  10   6       11.46        5.04      6.83 o 
  -2  10   6      122.96      112.98     12.85 o 
  -1  10   6        0.03        2.11      7.57 o 
   0  10   6      900.46      831.12     22.70 o 
   1  10   6       57.75       53.45      9.42 o 
   2  10   6      178.52      141.16     12.27 o 
   3  10   6       25.91       18.53      9.98 o 
   4  10   6       34.15       35.04     11.48 o 
   5  10   6        6.45        7.87     10.47 o 
   6  10   6      130.59      113.96     16.82 o 
   7  10   6       58.58       43.92     14.45 o 
 -10  11   6       40.03       36.03     14.29 o 
  -9  11   6        8.87        9.18     11.24 o 
  -8  11   6        0.00       -9.58      9.58 o 
  -7  11   6       28.31       27.75      9.40 o 
  -6  11   6      543.80      573.77     21.37 o 
  -5  11   6      280.94      287.50     19.59 o 
  -4  11   6      172.22      186.56     16.06 o 
  -3  11   6       12.74        1.45      7.19 o 
  -2  11   6       34.78       26.87      9.36 o 
  -1  11   6      751.69      699.49     24.57 o 
   0  11   6       54.64       46.00     10.74 o 
   1  11   6       18.18       17.51      9.34 o 
   2  11   6       21.45       20.45      9.59 o 
   3  11   6      214.73      189.15     17.95 o 
   4  11   6        1.11        0.05      9.65 o 
   5  11   6        9.94        2.17     10.67 o 
   6  11   6        8.15        6.83     11.83 o 
 -10  12   6       25.24       18.43     13.91 o 
  -9  12   6       39.91       46.64     14.52 o 
  -8  12   6       10.20       19.76     12.52 o 
  -7  12   6       98.41      114.68     13.67 o 
  -6  12   6      178.97      193.29     17.93 o 
  -5  12   6       12.98        2.94      8.72 o 
  -4  12   6       16.25       15.83      9.34 o 
  -3  12   6        2.11        4.15      8.10 o 
  -2  12   6       14.09       13.89      8.86 o 
  -1  12   6      289.45      310.87     19.73 o 
   0  12   6      102.56      119.74     16.18 o 
   1  12   6      126.52      132.11     17.21 o 
   2  12   6       29.46       43.26     12.68 o 
   3  12   6       10.63        7.79      9.81 o 
   4  12   6       15.06       18.44     11.44 o 
   5  12   6        2.93        5.89     10.67 o 
   6  12   6       13.52       12.20     13.86 o 
  -9  13   6       12.96        6.42     12.48 o 
  -8  13   6        0.07       -6.04     11.27 o 
  -7  13   6        0.07        0.51      9.82 o 
  -6  13   6       50.96       54.01     12.39 o 
  -5  13   6       40.54       36.39     11.06 o 
  -4  13   6        5.78       17.76      9.70 o 
  -3  13   6      410.15      413.64     21.39 o 
  -2  13   6        2.80       -3.88      8.00 o 
  -1  13   6        1.63        2.46      9.43 o 
   0  13   6       44.20       20.63     11.01 o 
   1  13   6        3.72       -2.00      9.90 o 
   2  13   6       32.03       29.74     12.53 o 
   3  13   6        9.04       26.82     12.61 o 
   4  13   6       23.00       31.83     12.08 o 
   5  13   6        1.09        2.86     11.04 o 
  -9  14   6        2.61      -15.81     26.23 o 
  -8  14   6       31.50       22.24     16.40 o 
  -7  14   6        1.35       -0.06     11.77 o 
  -6  14   6       65.19       72.20     14.04 o 
  -5  14   6      226.08      233.08     19.77 o 
  -4  14   6       71.96       70.33     14.90 o 
  -3  14   6       65.75       74.42     12.85 o 
  -2  14   6        0.00       -0.34      9.82 o 
  -1  14   6        2.26        1.02      9.85 o 
   0  14   6        1.83       -2.97      9.91 o 
   1  14   6       81.20       70.72     15.15 o 
   2  14   6        0.02        2.69     10.83 o 
   3  14   6       49.62       54.37     15.53 o 
   4  14   6        2.37       10.95     12.96 o 
  -8  15   6        0.01       -5.30     14.21 o 
  -7  15   6        5.26       -3.33     12.21 o 
  -6  15   6       65.60       69.25     16.36 o 
  -5  15   6        0.12        1.88     11.49 o 
  -4  15   6       13.83        6.66     12.57 o 
  -3  15   6      147.49      120.99     17.33 o 
  -2  15   6        4.64       -9.20      9.20 o 
  -1  15   6        0.01        3.43     10.43 o 
   0  15   6        2.76        7.60     10.83 o 
   1  15   6       61.25       53.05     14.82 o 
   2  15   6       33.97       32.40     13.74 o 
   3  15   6      270.78      334.15     40.70 o 
   4  15   6        0.44       16.43     26.06 o 
  -7  16   6      235.91      290.38     35.33 o 
  -6  16   6       16.31       10.87     13.43 o 
  -5  16   6       10.28       10.88     18.96 o 
  -4  16   6        6.76        4.38     13.76 o 
  -3  16   6       30.10       21.43     15.01 o 
  -2  16   6        1.40        6.70     11.43 o 
  -1  16   6       68.80       67.19     16.14 o 
   0  16   6        2.97        0.39     11.45 o 
   1  16   6       28.78       25.84     14.36 o 
   2  16   6       57.64       61.27     16.29 o 
  -5  17   6       28.44       10.64     17.86 o 
  -4  17   6      141.25      143.93     23.95 o 
  -3  17   6       28.75       34.70     16.64 o 
  -2  17   6       12.96       15.07     12.72 o 
  -1  17   6       14.79       18.35     13.56 o 
   0  17   6       44.92       57.22     16.03 o 
   1  17   6       82.38       87.65     25.84 o 
 -13   1   7       82.67       57.40     24.05 o 
 -12   1   7        1.58       -0.43     10.47 o 
 -11   1   7       27.96       39.72     12.23 o 
 -10   1   7       33.78       34.11     10.10 o 
  -9   1   7      154.86      141.33     13.60 o 
  -8   1   7       17.47       20.89      8.27 o 
  -7   1   7       57.21       44.18      8.73 o 
  -6   1   7      281.57      276.23     14.55 o 
  -5   1   7      377.72      414.25     13.21 o 
  -4   1   7      340.29      367.92     10.75 o 
  -3   1   7      212.61      237.18      9.05 o 
  -2   1   7       52.74       37.96      5.40 o 
  -1   1   7       23.11       36.19      5.16 o 
   0   1   7      208.02      182.24      9.74 o 
   1   1   7      128.83      141.51      9.42 o 
   2   1   7       54.47       59.65      9.80 o 
   3   1   7       92.07       86.73     11.64 o 
   4   1   7       14.95       16.96     10.16 o 
   5   1   7       67.50       59.36     13.47 o 
   6   1   7       85.30       88.14     15.72 o 
   7   1   7        1.46        7.21     12.45 o 
   8   1   7        5.48       -4.48     12.59 o 
 -13   2   7        1.93      -12.93     14.41 o 
 -12   2   7       16.87       23.94     12.31 o 
 -11   2   7       34.91       39.26     12.11 o 
 -10   2   7       17.94       12.82      9.91 o 
  -9   2   7      252.10      221.52     16.17 o 
  -8   2   7      129.01      132.56     12.96 o 
  -7   2   7       86.36       76.60     10.04 o 
  -6   2   7       15.35       16.06      6.95 o 
  -5   2   7       55.92       56.06      7.06 o 
  -4   2   7     1752.32     1850.53     36.58 o 
  -3   2   7      635.16      648.38     13.75 o 
  -2   2   7       84.37       69.29      6.01 o 
  -1   2   7      277.36      281.37     11.12 o 
   0   2   7       19.21       19.26      5.67 o 
   1   2   7      172.54      207.22     10.76 o 
   2   2   7       39.50       48.85      8.30 o 
   3   2   7      106.13      108.90     12.43 o 
   4   2   7       19.32       14.99     10.68 o 
   5   2   7        8.39       -4.21      9.51 o 
   6   2   7       40.17       41.46     13.57 o 
   7   2   7        3.17       -2.16     11.34 o 
   8   2   7       17.26        9.16     13.08 o 
 -13   3   7       21.54       47.17     34.18 o 
 -12   3   7       79.77      107.74     16.60 o 
 -11   3   7       44.06       30.23     12.06 o 
 -10   3   7       33.67       27.35     10.77 o 
  -9   3   7        6.12        7.84      9.13 o 
  -8   3   7      369.87      365.42     17.39 o 
  -7   3   7      839.67      856.97     22.79 o 
  -6   3   7       68.18       61.89      8.37 o 
  -5   3   7      192.50      205.06     11.17 o 
  -4   3   7      987.59     1015.59     19.60 o 
  -3   3   7      726.49      768.51     14.86 o 
  -2   3   7      495.51      501.64     13.99 o 
  -1   3   7        0.02       -0.81      4.71 o 
   0   3   7       36.27       44.88      6.50 o 
   1   3   7      351.99      396.67     15.22 o 
   2   3   7        1.86        0.22      5.97 o 
   3   3   7        0.10        2.74      6.53 o 
   4   3   7       73.09       62.95     11.48 o 
   5   3   7       40.28       48.75     13.40 o 
   6   3   7      325.56      312.33     25.30 o 
   7   3   7      288.38      274.58     24.86 o 
   8   3   7       43.53       21.69     15.54 o 
 -12   4   7       20.41       11.07     12.03 o 
 -11   4   7       76.86       84.01     14.92 o 
 -10   4   7       11.04       10.95      9.75 o 
  -9   4   7       56.69       54.41     11.44 o 
  -8   4   7      149.47      159.81     15.29 o 
  -7   4   7     1142.62     1166.33     35.50 o 
  -6   4   7       52.98       51.65      7.68 o 
  -5   4   7       51.72       56.12      7.36 o 
  -4   4   7      958.28      941.36     19.46 o 
  -3   4   7      335.20      312.89     10.51 o 
  -2   4   7      223.22      211.11     11.03 o 
  -1   4   7      465.25      462.20     13.94 o 
   0   4   7       62.92       55.01      7.21 o 
   1   4   7      838.14      806.58     26.66 o 
   2   4   7       52.42       71.99      9.59 o 
   3   4   7       15.20       10.97      7.52 o 
   4   4   7       47.99       56.76      9.92 o 
   5   4   7       21.28       20.07     11.77 o 
   6   4   7       83.10      107.94     16.70 o 
   7   4   7       20.06        6.29     12.80 o 
   8   4   7       11.63       10.67     16.08 o 
 -12   5   7        1.85       -6.71     11.69 o 
 -11   5   7       32.92       31.13     11.72 o 
 -10   5   7        1.79        7.64      8.84 o 
  -9   5   7      980.79      860.98     33.25 o 
  -8   5   7      180.73      207.07     17.24 o 
  -7   5   7       18.59       15.43      8.63 o 
  -6   5   7      294.66      283.79     14.39 o 
  -5   5   7       32.84       22.01      6.26 o 
  -4   5   7      562.84      524.69     13.39 o 
  -3   5   7      158.65      177.62     10.60 o 
  -2   5   7      201.80      259.12     11.88 o 
  -1   5   7       70.95       85.56      8.26 o 
   0   5   7        5.34        4.69      6.24 o 
   1   5   7       34.64       34.66      7.96 o 
   2   5   7       22.26       25.68      8.11 o 
   3   5   7       11.82       20.57      8.19 o 
   4   5   7      727.29      755.11     23.72 o 
   5   5   7      487.21      530.84     23.93 o 
   6   5   7       44.92       46.86     13.85 o 
   7   5   7       36.19       36.45     14.31 o 
 -12   6   7        0.25        2.74     12.63 o 
 -11   6   7        3.60       12.39     10.89 o 
 -10   6   7        1.38        1.10      9.28 o 
  -9   6   7      265.17      265.41     19.98 o 
  -8   6   7        3.79       -0.31      8.56 o 
  -7   6   7      897.50      887.85     30.71 o 
  -6   6   7       77.42       83.40      9.94 o 
  -5   6   7       62.21       74.16      9.12 o 
  -4   6   7      134.06      145.21      9.04 o 
  -3   6   7       91.84       95.09      8.59 o 
  -2   6   7      245.53      233.83     11.81 o 
  -1   6   7       29.93       32.18      7.53 o 
   0   6   7        0.70        6.87      6.55 o 
   1   6   7      199.18      179.30     13.24 o 
   2   6   7      458.26      434.75     18.54 o 
   3   6   7        1.13       -0.36      7.36 o 
   4   6   7        9.40       10.83      8.26 o 
   5   6   7      221.73      227.23     17.22 o 
   6   6   7       40.67       54.10     14.71 o 
   7   6   7      102.73       93.19     21.18 o 
 -12   7   7        1.54       -3.06     12.69 o 
 -11   7   7      158.65      151.04     20.52 o 
 -10   7   7       19.66       14.75     10.35 o 
  -9   7   7       97.21      115.86     14.81 o 
  -8   7   7       71.72       66.80     11.87 o 
  -7   7   7      668.07      699.04     24.66 o 
  -6   7   7      821.07      849.73     21.35 o 
  -5   7   7      869.31      813.76     30.89 o 
  -4   7   7      263.09      295.23     14.58 o 
  -3   7   7      697.24      643.83     16.93 o 
  -2   7   7      183.90      195.12     10.91 o 
  -1   7   7        4.68        1.71      6.10 o 
   0   7   7       18.79       40.70      8.54 o 
   1   7   7      145.06      141.47     12.44 o 
   2   7   7        1.80        4.33      7.09 o 
   3   7   7        9.26       19.68      8.58 o 
   4   7   7       57.74       58.03     11.10 o 
   5   7   7        2.74       -4.56      8.16 o 
   6   7   7        1.91        4.75     11.49 o 
   7   7   7       25.31       16.63     16.10 o 
 -11   8   7       18.60       13.61     12.85 o 
 -10   8   7       52.72       65.85     13.56 o 
  -9   8   7      183.18      165.62     17.13 o 
  -8   8   7      119.75      114.12     14.28 o 
  -7   8   7      152.57      169.56     15.78 o 
  -6   8   7       28.59       28.57      8.19 o 
  -5   8   7      462.42      439.29     19.66 o 
  -4   8   7      385.84      380.54     16.34 o 
  -3   8   7       56.68       57.87      8.94 o 
  -2   8   7        0.63       -1.45      6.19 o 
  -1   8   7        3.35        0.03      6.50 o 
   0   8   7      259.28      263.93     15.56 o 
   1   8   7      334.41      316.78     16.95 o 
   2   8   7     1165.01     1138.92     27.65 o 
   3   8   7       96.87      115.19     12.81 o 
   4   8   7       32.61       32.70      9.82 o 
   5   8   7       18.50       27.74     11.55 o 
   6   8   7       45.97       42.47     13.19 o 
   7   8   7       43.98       14.77     20.69 o 
 -11   9   7       25.99       26.89     14.09 o 
 -10   9   7       13.51        1.96     11.72 o 
  -9   9   7        0.72       -6.13      8.89 o 
  -8   9   7       51.49       42.71     11.42 o 
  -7   9   7       86.53       75.12     12.37 o 
  -6   9   7     1200.93     1193.17     31.34 o 
  -5   9   7      320.02      336.02     18.93 o 
  -4   9   7       22.53       26.36      9.26 o 
  -3   9   7      105.29      101.83     11.07 o 
  -2   9   7      218.30      221.15     16.38 o 
  -1   9   7      236.51      225.11     14.63 o 
   0   9   7      107.36       91.87     11.23 o 
   1   9   7        2.05       -2.57      6.91 o 
   2   9   7      353.24      335.69     18.29 o 
   3   9   7      216.43      224.26     18.70 o 
   4   9   7       75.08       55.79     12.94 o 
   5   9   7      202.07      203.09     19.43 o 
   6   9   7        2.92        2.45     11.35 o 
 -11  10   7        2.47       12.63     27.03 o 
 -10  10   7       57.58       50.58     15.34 o 
  -9  10   7        5.63       -3.72      8.75 o 
  -8  10   7        5.43       -1.16      8.84 o 
  -7  10   7       20.45       16.89      8.78 o 
  -6  10   7        0.01       -2.05      7.99 o 
  -5  10   7      616.94      558.34     22.70 o 
  -4  10   7        4.53       -0.69      7.76 o 
  -3  10   7      327.42      331.27     24.93 o 
  -2  10   7       18.54       14.74      8.52 o 
  -1  10   7      173.36      190.49     16.11 o 
   0  10   7       78.01       72.63     10.52 o 
   1  10   7      151.40      127.73     12.12 o 
   2  10   7       12.87       24.45      8.91 o 
   3  10   7      194.48      187.03     17.73 o 
   4  10   7      582.89      543.99     25.90 o 
   5  10   7        0.42       -2.13     10.79 o 
   6  10   7       58.22       79.48     15.74 o 
 -10  11   7      362.32      350.97     28.83 o 
  -9  11   7      113.87      145.05     19.60 o 
  -8  11   7       35.34       35.19     12.84 o 
  -7  11   7      308.16      273.97     20.66 o 
  -6  11   7      138.25      151.20     16.23 o 
  -5  11   7        9.70       10.52      8.92 o 
  -4  11   7      151.84      164.60     15.61 o 
  -3  11   7        0.51        1.40      8.11 o 
  -2  11   7        5.69        7.35      8.50 o 
  -1  11   7      141.76      119.80     14.27 o 
   0  11   7      192.47      181.80     16.64 o 
   1  11   7        8.78        1.27      9.76 o 
   2  11   7       12.01       14.27      9.95 o 
   3  11   7       96.06       97.89     13.63 o 
   4  11   7       37.47       34.51     12.05 o 
   5  11   7      220.96      221.22     21.08 o 
 -10  12   7        2.39       17.49     25.97 o 
  -9  12   7       44.89       40.68     17.40 o 
  -8  12   7        1.12        2.63     13.36 o 
  -7  12   7        0.86        2.95      8.86 o 
  -6  12   7        0.92       -3.08      8.89 o 
  -5  12   7      282.92      294.60     20.93 o 
  -4  12   7        0.43       -6.03      9.09 o 
  -3  12   7      246.49      242.26     18.60 o 
  -2  12   7      293.19      299.69     20.51 o 
  -1  12   7       16.20       12.63      9.34 o 
   0  12   7       31.30       23.15     11.25 o 
   1  12   7        0.20        6.67     10.12 o 
   2  12   7       86.09       93.19     16.42 o 
   3  12   7       12.63        7.69     10.63 o 
   4  12   7        4.14       11.64     11.69 o 
   5  12   7        0.05       -4.12     11.36 o 
  -9  13   7      139.64      168.35     26.08 o 
  -8  13   7       49.72       66.23     18.98 o 
  -7  13   7        9.59        7.96     10.36 o 
  -6  13   7       48.04       57.59     12.85 o 
  -5  13   7       47.95       32.97     11.58 o 
  -4  13   7      191.18      171.24     19.32 o 
  -3  13   7       18.62       21.88     10.34 o 
  -2  13   7       69.56       73.53     12.75 o 
  -1  13   7       47.40       46.65     12.95 o 
   0  13   7       79.90       98.04     16.63 o 
   1  13   7       28.82       33.21     12.43 o 
   2  13   7      168.35      179.40     20.57 o 
   3  13   7       40.19       40.04     14.26 o 
   4  13   7      103.66      110.91     18.80 o 
  -8  14   7       63.05       71.08     20.08 o 
  -7  14   7        0.12       -8.18     11.18 o 
  -6  14   7       68.72       60.31     13.47 o 
  -5  14   7      168.37      191.41     21.04 o 
  -4  14   7       85.33      106.62     17.09 o 
  -3  14   7       61.82       53.60     14.03 o 
  -2  14   7      102.13       95.69     16.42 o 
  -1  14   7        0.80       -3.69     10.13 o 
   0  14   7      174.15      159.72     20.12 o 
   1  14   7        0.93        9.35     12.12 o 
   2  14   7      145.50      141.36     20.06 o 
   3  14   7       62.19       51.24     15.92 o 
  -7  15   7       35.93       22.25     14.37 o 
  -6  15   7        9.62        4.30     12.33 o 
  -5  15   7      146.72      166.22     20.42 o 
  -4  15   7        0.53       -6.19     12.32 o 
  -3  15   7      147.89      137.97     21.95 o 
  -2  15   7        0.00        3.21     11.08 o 
  -1  15   7      100.96       71.36     15.86 o 
   0  15   7       30.35       24.38     13.10 o 
   1  15   7      126.06      108.75     18.79 o 
   2  15   7        0.31       -1.76     12.03 o 
  -6  16   7       29.70       32.21     17.18 o 
  -5  16   7        1.49        3.30     14.06 o 
  -4  16   7      112.01      142.43     23.80 o 
  -3  16   7       73.76       68.74     18.97 o 
  -2  16   7       14.64       15.93     12.63 o 
  -1  16   7       23.61       22.28     13.56 o 
   0  16   7       27.78       51.80     15.57 o 
   1  16   7       20.00       10.34     12.95 o 
  -4  17   7       15.23       17.80     19.55 o 
  -3  17   7        2.07       -6.04     15.00 o 
  -2  17   7        0.17        5.34     14.44 o 
  -1  17   7       15.44       39.85     21.36 o 
 -13   0   8       13.63       -0.26     27.56 o 
 -12   0   8       52.52       64.29     23.19 o 
 -11   0   8       93.66       99.73     19.82 o 
 -10   0   8       26.13       39.95     15.07 o 
  -9   0   8       34.49       14.37     12.22 o 
  -8   0   8       60.46       59.34     14.22 o 
  -7   0   8      276.19      323.20     22.75 o 
  -6   0   8     1372.19     1379.39     38.43 o 
  -5   0   8       31.17       31.04     10.86 o 
  -4   0   8      213.43      261.47     13.57 o 
  -3   0   8      668.92      654.26     20.65 o 
  -2   0   8       25.89       39.44      8.52 o 
  -1   0   8       26.79       22.38      9.57 o 
   0   0   8      242.82      309.46     22.15 o 
   1   0   8      557.16      528.66     29.03 o 
   2   0   8     1280.87     1363.41     52.07 o 
   3   0   8      105.13      100.29     21.22 o 
   4   0   8       39.79       38.75     17.42 o 
   5   0   8       65.38       56.32     20.22 o 
   6   0   8      748.89      757.68     49.66 o 
   7   0   8      173.34      177.60     32.24 o 
 -13   1   8       52.50       44.58     32.06 o 
 -12   1   8      107.28      132.47     17.94 o 
 -11   1   8       43.34       55.67     13.41 o 
 -10   1   8        9.91        9.21      9.20 o 
  -9   1   8      589.04      478.99     20.33 o 
  -8   1   8      455.02      377.96     18.41 o 
  -7   1   8      226.30      246.24     15.60 o 
  -6   1   8        3.37       -2.44      6.25 o 
  -5   1   8       22.53       23.58      6.21 o 
  -4   1   8        0.33       -3.00      4.59 o 
  -3   1   8       67.80       78.15      6.71 o 
  -2   1   8       11.33       22.44      5.89 o 
  -1   1   8      474.72      470.04     14.03 o 
   0   1   8        5.23        8.19      6.30 o 
   1   1   8      110.63      127.22     11.20 o 
   2   1   8       36.19       24.62      8.92 o 
   3   1   8        0.14       -6.83      8.50 o 
   4   1   8       10.01       11.36     11.15 o 
   5   1   8       72.09       74.61     15.36 o 
   6   1   8      166.25      153.05     20.61 o 
   7   1   8       25.83       13.89     13.73 o 
 -12   2   8       96.74      109.81     16.74 o 
 -11   2   8      150.13      146.30     17.37 o 
 -10   2   8       16.74       22.84     10.83 o 
  -9   2   8       16.56        8.84      8.32 o 
  -8   2   8      949.17      877.85     26.88 o 
  -7   2   8        0.46        3.29      7.14 o 
  -6   2   8       77.16       83.55     10.14 o 
  -5   2   8        3.99        8.63      5.57 o 
  -4   2   8       35.08       47.61      6.35 o 
  -3   2   8      213.00      207.49     10.09 o 
  -2   2   8       74.32       82.40      8.27 o 
  -1   2   8       16.55        9.91      5.57 o 
   0   2   8      837.12      934.59     19.31 o 
   1   2   8        0.21       -5.01      6.81 o 
   2   2   8       65.61       66.55     11.02 o 
   3   2   8       97.23      100.30     15.11 o 
   4   2   8       47.89       50.24     12.99 o 
   5   2   8       29.01       34.92     13.81 o 
   6   2   8       53.61       60.41     15.90 o 
   7   2   8       15.05       -0.36     13.25 o 
 -12   3   8        0.22        7.55     11.48 o 
 -11   3   8      370.45      369.78     24.78 o 
 -10   3   8      218.62      241.95     21.87 o 
  -9   3   8       37.75       52.42     11.71 o 
  -8   3   8      521.20      530.92     20.43 o 
  -7   3   8       27.49       38.86      8.37 o 
  -6   3   8      227.37      226.31     14.22 o 
  -5   3   8       25.37       25.08      5.94 o 
  -4   3   8        3.67        2.45      4.72 o 
  -3   3   8      494.12      503.21     14.98 o 
  -2   3   8       21.49       16.47      5.92 o 
  -1   3   8       39.83       39.42      6.89 o 
   0   3   8      422.53      401.50     15.99 o 
   1   3   8       22.75       33.70      8.12 o 
   2   3   8      163.18      142.22     14.26 o 
   3   3   8        0.81        0.69      8.34 o 
   4   3   8      105.69       94.91     15.26 o 
   5   3   8        0.00       -2.31     10.91 o 
   6   3   8       48.58       45.62     14.05 o 
   7   3   8        8.10        7.90     13.39 o 
 -12   4   8      145.19      157.96     18.83 o 
 -11   4   8       87.07       95.42     15.38 o 
 -10   4   8        2.78        2.92      9.16 o 
  -9   4   8      232.49      228.78     18.78 o 
  -8   4   8      187.66      185.57     16.48 o 
  -7   4   8      290.56      284.59     16.38 o 
  -6   4   8      902.21      879.70     25.21 o 
  -5   4   8       42.52       42.60      7.25 o 
  -4   4   8      281.54      279.52     12.42 o 
  -3   4   8      366.87      386.72     13.86 o 
  -2   4   8       52.08       43.76      6.76 o 
  -1   4   8      280.04      269.21     12.44 o 
   0   4   8        0.00       -1.52      6.32 o 
   1   4   8      315.40      287.99     14.38 o 
   2   4   8      104.94       93.48     11.20 o 
   3   4   8      172.03      176.36     16.30 o 
   4   4   8        3.42       -0.76     10.11 o 
   5   4   8        7.92        1.92     10.98 o 
   6   4   8      132.61      117.51     19.10 o 
   7   4   8       31.14       52.37     19.14 o 
 -12   5   8       33.05       22.60     12.62 o 
 -11   5   8      444.49      450.62     25.30 o 
 -10   5   8      123.70      121.91     15.67 o 
  -9   5   8       48.67       32.77     10.64 o 
  -8   5   8      164.41      155.81     15.54 o 
  -7   5   8       20.30       18.40      9.32 o 
  -6   5   8      184.08      163.59     12.77 o 
  -5   5   8       35.88       37.49      7.98 o 
  -4   5   8      382.99      368.21     12.85 o 
  -3   5   8      301.04      332.92     13.49 o 
  -2   5   8      182.18      169.79     11.19 o 
  -1   5   8       36.86       25.95      7.54 o 
   0   5   8       13.97        8.50      6.96 o 
   1   5   8      129.40      124.61     12.04 o 
   2   5   8      377.87      412.81     18.05 o 
   3   5   8      200.18      202.78     17.42 o 
   4   5   8      483.78      494.31     23.44 o 
   5   5   8       62.61       48.37     14.75 o 
   6   5   8       77.31       62.57     15.99 o 
   7   5   8        2.49        4.02     15.85 o 
 -12   6   8        2.80       -1.99     12.35 o 
 -11   6   8       28.22       37.51     12.66 o 
 -10   6   8       27.04       27.97     11.48 o 
  -9   6   8      128.21      123.24     15.04 o 
  -8   6   8       61.47       49.19     11.39 o 
  -7   6   8        2.00       -4.21      7.75 o 
  -6   6   8        0.30       -1.50      6.50 o 
  -5   6   8       51.58       50.09      9.77 o 
  -4   6   8      343.20      361.76     13.99 o 
  -3   6   8        2.74        1.60      5.61 o 
  -2   6   8        0.09        3.32      5.74 o 
  -1   6   8      296.01      280.92     15.55 o 
   0   6   8      126.50      129.00     12.03 o 
   1   6   8       24.13       18.31      8.03 o 
   2   6   8     1140.37     1136.04     27.94 o 
   3   6   8        5.95        9.97      8.28 o 
   4   6   8       48.94       37.13     11.57 o 
   5   6   8        2.81       10.65     12.16 o 
   6   6   8        4.99        8.24     13.02 o 
 -12   7   8        5.83        2.21     26.94 o 
 -11   7   8        0.41        0.98     10.70 o 
 -10   7   8        1.71        1.63      9.67 o 
  -9   7   8       27.39       35.17     11.45 o 
  -8   7   8      124.09      127.02     14.83 o 
  -7   7   8      453.26      453.82     21.48 o 
  -6   7   8     2706.27     2619.90     41.48 o 
  -5   7   8      143.47      155.58     14.45 o 
  -4   7   8        1.05        0.79      7.10 o 
  -3   7   8       39.44       42.96      7.63 o 
  -2   7   8       74.94       59.24      9.22 o 
  -1   7   8       53.04       44.18      8.88 o 
   0   7   8      178.81      211.22     15.01 o 
   1   7   8      217.86      220.45     15.56 o 
   2   7   8      194.52      224.19     16.25 o 
   3   7   8       18.61        8.39      8.49 o 
   4   7   8     1439.38     1425.96     37.31 o 
   5   7   8       14.33       11.22     11.09 o 
   6   7   8        1.60        0.16     15.18 o 
 -11   8   8       77.29       74.11     16.50 o 
 -10   8   8        4.40       -2.56      9.92 o 
  -9   8   8       11.07        5.22      9.97 o 
  -8   8   8       85.14       81.39     13.53 o 
  -7   8   8      378.00      347.42     24.03 o 
  -6   8   8      823.42      831.51     52.28 o 
  -5   8   8        1.28       -3.97      7.61 o 
  -4   8   8       36.06       36.35      9.47 o 
  -3   8   8        9.42       15.03      7.25 o 
  -2   8   8       17.79        5.75      6.88 o 
  -1   8   8       11.56       16.08      7.81 o 
   0   8   8        2.28       20.31      8.15 o 
   1   8   8      406.26      385.19     18.48 o 
   2   8   8       37.34       38.11     10.99 o 
   3   8   8       23.13       19.64      9.21 o 
   4   8   8      188.17      156.03     15.76 o 
   5   8   8       40.57       40.38     14.67 o 
   6   8   8        0.31       -0.66     14.61 o 
 -11   9   8       12.11       19.18     14.09 o 
 -10   9   8       14.83       12.44     11.23 o 
  -9   9   8       52.72       65.79     13.57 o 
  -8   9   8        4.96       -2.41     10.31 o 
  -7   9   8      253.93      246.46     21.87 o 
  -6   9   8      550.27      551.54     23.17 o 
  -5   9   8      667.70      645.96     24.33 o 
  -4   9   8        0.29       -7.12      7.12 o 
  -3   9   8      296.70      267.37     18.36 o 
  -2   9   8      181.77      182.81     15.98 o 
  -1   9   8        1.81        2.51      6.85 o 
   0   9   8      256.78      249.24     16.65 o 
   1   9   8      188.12      180.07     15.07 o 
   2   9   8        9.32        3.66      8.17 o 
   3   9   8      705.11      636.81     26.55 o 
   4   9   8      865.36      890.16     31.87 o 
   5   9   8       68.72       57.63     14.35 o 
 -11  10   8       81.03      115.36     38.69 o 
 -10  10   8      136.63      136.62     19.66 o 
  -9  10   8        4.16        0.49     11.45 o 
  -8  10   8        1.97        2.50     10.67 o 
  -7  10   8      192.16      191.34     20.65 o 
  -6  10   8       79.86       75.40     12.84 o 
  -5  10   8      295.18      305.00     20.50 o 
  -4  10   8       40.69       37.38     11.98 o 
  -3  10   8       47.57       47.52     10.67 o 
  -2  10   8       87.61       87.29     12.57 o 
  -1  10   8       28.59       24.50      9.81 o 
   0  10   8      216.78      201.64     15.64 o 
   1  10   8       55.27       60.34     11.32 o 
   2  10   8       31.32       30.70     10.98 o 
   3  10   8        8.68       14.59     10.69 o 
   4  10   8       28.55       11.73     10.96 o 
   5  10   8        0.61       -4.35     11.36 o 
 -10  11   8       42.14       48.09     18.67 o 
  -9  11   8       13.60        8.37     12.25 o 
  -8  11   8       82.32      121.30     18.42 o 
  -7  11   8        2.54        1.16      9.36 o 
  -6  11   8        1.21        5.95      9.56 o 
  -5  11   8       23.36       25.00     10.00 o 
  -4  11   8        1.77       -1.29      9.30 o 
  -3  11   8       82.86       86.48     13.10 o 
  -2  11   8      257.23      212.64     17.91 o 
  -1  11   8       98.82       83.54     13.05 o 
   0  11   8       81.06       83.50     13.35 o 
   1  11   8        2.15        9.31     10.60 o 
   2  11   8       14.59       22.11     10.11 o 
   3  11   8      160.96      146.70     17.88 o 
   4  11   8       26.03        9.07     11.10 o 
  -9  12   8       11.59       20.30     16.31 o 
  -8  12   8       67.79       67.90     15.95 o 
  -7  12   8       32.74       26.60     12.92 o 
  -6  12   8       16.94       19.86     10.56 o 
  -5  12   8       54.20       33.66     12.81 o 
  -4  12   8       14.79       18.46     11.33 o 
  -3  12   8      320.16      287.23     20.77 o 
  -2  12   8      189.81      184.24     17.31 o 
  -1  12   8       88.13       79.65     13.26 o 
   0  12   8      145.47      121.42     17.20 o 
   1  12   8        7.70       -4.59     10.58 o 
   2  12   8        3.13        4.97     11.19 o 
   3  12   8       40.91       31.58     12.32 o 
   4  12   8       46.99       37.96     13.46 o 
  -9  13   8        8.56       11.00     19.39 o 
  -8  13   8       12.55        2.44     11.72 o 
  -7  13   8        0.91       -7.34      9.75 o 
  -6  13   8      252.84      291.97     22.12 o 
  -5  13   8       12.01        1.63     10.93 o 
  -4  13   8       42.24       25.71     12.00 o 
  -3  13   8        5.95        3.75     10.93 o 
  -2  13   8       31.52       24.89     10.93 o 
  -1  13   8       94.59      104.82     16.70 o 
   0  13   8      248.45      225.31     22.54 o 
   1  13   8        6.52        9.99     12.03 o 
   2  13   8       63.57       88.08     17.55 o 
   3  13   8        1.56       -2.44     12.63 o 
  -8  14   8       63.93       91.66     27.07 o 
  -7  14   8      109.14      103.81     16.76 o 
  -6  14   8       13.20        6.07     11.87 o 
  -5  14   8      261.93      265.16     24.59 o 
  -4  14   8       31.50       25.94     12.94 o 
  -3  14   8       78.24       93.06     16.74 o 
  -2  14   8       13.40       16.01     11.93 o 
  -1  14   8      297.57      274.92     25.01 o 
   0  14   8       35.57       40.30     14.07 o 
   1  14   8        0.62       -4.36     11.36 o 
   2  14   8       44.02       35.57     14.89 o 
  -7  15   8        1.27       -4.59     17.34 o 
  -6  15   8        7.08       12.94     12.84 o 
  -5  15   8       10.61        0.76     12.06 o 
  -4  15   8      141.53      174.07     24.56 o 
  -3  15   8       76.00       63.31     17.85 o 
  -2  15   8       28.52       25.17     13.42 o 
  -1  15   8        2.93        4.08     11.87 o 
   0  15   8        2.30        7.19     12.17 o 
   1  15   8        0.00        2.22     12.29 o 
  -5  16   8       98.40       78.67     34.67 o 
  -4  16   8       41.29       35.64     16.83 o 
  -3  16   8       10.47        2.53     13.56 o 
  -2  16   8        0.60        1.68     12.14 o 
  -1  16   8        2.68       -3.13     11.81 o 
   0  16   8       26.92       36.66     32.95 o 
 -12   1   9      102.18      146.74     18.61 o 
 -11   1   9       35.56       29.48     12.43 o 
 -10   1   9       17.80       28.53     10.14 o 
  -9   1   9      113.53      119.86     13.53 o 
  -8   1   9       13.65        7.06      7.90 o 
  -7   1   9      118.72      102.16     11.67 o 
  -6   1   9        8.72        3.05      6.93 o 
  -5   1   9      125.20      122.68     11.20 o 
  -4   1   9      543.17      543.70     15.91 o 
  -3   1   9      981.69      974.75     20.30 o 
  -2   1   9      361.20      356.86     15.17 o 
  -1   1   9      219.03      237.55     13.69 o 
   0   1   9      156.91      164.12     11.84 o 
   1   1   9       61.66       70.29     11.47 o 
   2   1   9       47.29       63.47     13.83 o 
   3   1   9        8.90        4.34     10.21 o 
   4   1   9       22.51       24.40     12.59 o 
   5   1   9       17.12        3.03     11.58 o 
   6   1   9       81.94       84.86     18.16 o 
 -12   2   9        3.69        1.66     11.47 o 
 -11   2   9       23.06       12.42     11.45 o 
 -10   2   9       13.34        3.90      9.99 o 
  -9   2   9       42.18       38.31     10.09 o 
  -8   2   9        6.25       10.41      8.20 o 
  -7   2   9       43.41       48.75      9.47 o 
  -6   2   9        3.71       -1.95      6.79 o 
  -5   2   9      156.23      146.46     10.85 o 
  -4   2   9        1.19        0.89      5.59 o 
  -3   2   9        1.28       -2.29      5.56 o 
  -2   2   9       77.15       71.98      8.49 o 
  -1   2   9      270.55      248.00     14.10 o 
   0   2   9       55.95       42.59      9.78 o 
   1   2   9      180.37      185.19     15.96 o 
   2   2   9       38.19       34.50     12.14 o 
   3   2   9       36.60       22.71     13.49 o 
   4   2   9       39.26       39.65     14.03 o 
   5   2   9      129.68      133.02     19.31 o 
   6   2   9       17.37       22.33     14.37 o 
 -12   3   9        8.79       22.69     12.78 o 
 -11   3   9        0.55       -5.54      9.94 o 
 -10   3   9       57.33       50.95     12.79 o 
  -9   3   9       61.35       61.57     12.43 o 
  -8   3   9      208.11      181.82     13.93 o 
  -7   3   9       16.67       26.87      8.38 o 
  -6   3   9        1.24        0.98      6.76 o 
  -5   3   9      528.93      520.15     18.08 o 
  -4   3   9       15.77       18.15      6.61 o 
  -3   3   9      789.38      830.25     18.19 o 
  -2   3   9      466.06      435.27     15.18 o 
  -1   3   9       91.55       99.29     10.49 o 
   0   3   9      144.65      146.64     14.23 o 
   1   3   9       77.43       91.16     12.67 o 
   2   3   9        1.19        1.99      8.86 o 
   3   3   9      406.12      399.44     25.46 o 
   4   3   9      136.55      150.51     19.32 o 
   5   3   9      214.63      202.54     22.58 o 
   6   3   9      145.15      132.79     20.49 o 
 -12   4   9        9.36        5.47     11.69 o 
 -11   4   9       15.85       17.64     10.38 o 
 -10   4   9        8.09       10.77      9.86 o 
  -9   4   9       82.02       54.37     14.78 o 
  -8   4   9       51.35       52.82     11.19 o 
  -7   4   9      376.30      370.01     20.31 o 
  -6   4   9       24.35       20.66      8.89 o 
  -5   4   9       62.09       57.94      8.58 o 
  -4   4   9      110.18      110.49      9.96 o 
  -3   4   9      246.99      273.35     13.56 o 
  -2   4   9        7.06        3.61      5.91 o 
  -1   4   9       41.62       53.61      9.14 o 
   0   4   9       25.29        8.80      8.19 o 
   1   4   9      211.97      205.72     17.17 o 
   2   4   9      132.21      148.83     15.57 o 
   3   4   9      168.54      177.07     19.57 o 
   4   4   9       36.29       40.53     13.82 o 
   5   4   9      246.94      257.77     24.97 o 
   6   4   9      336.59      335.86     33.09 o 
 -12   5   9      282.97      323.99     25.20 o 
 -11   5   9      142.46      105.61     16.12 o 
 -10   5   9       18.62       21.03     10.78 o 
  -9   5   9       32.66       19.89     10.47 o 
  -8   5   9       21.01       21.88      9.68 o 
  -7   5   9       65.15       61.38     13.52 o 
  -6   5   9      156.04      155.10     17.27 o 
  -5   5   9     1370.58     1335.90     35.44 o 
  -4   5   9      289.11      296.32     16.30 o 
  -3   5   9       16.71       23.51      7.18 o 
  -2   5   9      260.76      267.13     13.66 o 
  -1   5   9      211.84      219.79     14.92 o 
   0   5   9        0.00       -0.74      6.94 o 
   1   5   9      129.56      143.94     15.19 o 
   2   5   9        2.62       14.36      9.86 o 
   3   5   9       37.73       47.78     11.96 o 
   4   5   9       23.49       14.37     12.50 o 
   5   5   9       27.59       16.69     13.23 o 
   6   5   9        0.62      -13.88     17.26 o 
 -12   6   9       42.22       46.61     18.08 o 
 -11   6   9        0.28        2.34     10.91 o 
 -10   6   9        3.56        3.31      9.90 o 
  -9   6   9       20.36       11.80     10.22 o 
  -8   6   9       83.42       95.26     15.58 o 
  -7   6   9      104.84       88.65     14.98 o 
  -6   6   9        6.39        4.70      9.62 o 
  -5   6   9      318.14      324.92     18.31 o 
  -4   6   9      879.22      854.84     24.89 o 
  -3   6   9      829.98      837.13     20.68 o 
  -2   6   9      192.51      191.76     14.05 o 
  -1   6   9       10.56        9.22      7.55 o 
   0   6   9        3.78       10.53      7.81 o 
   1   6   9      110.89      112.13     12.44 o 
   2   6   9      225.09      222.44     18.81 o 
   3   6   9       97.57      102.56     14.71 o 
   4   6   9       78.82       98.35     17.84 o 
   5   6   9      108.17       92.76     18.24 o 
 -11   7   9       33.89       21.38     12.13 o 
 -10   7   9       16.82       10.20     10.55 o 
  -9   7   9      100.33       91.91     16.67 o 
  -8   7   9       14.10        4.18     10.86 o 
  -7   7   9      298.20      287.25     23.14 o 
  -6   7   9      568.55      552.93     23.78 o 
  -5   7   9      263.48      243.96     17.81 o 
  -4   7   9       59.20       72.64     11.30 o 
  -3   7   9      425.82      426.32     17.85 o 
  -2   7   9      125.74      133.57     12.64 o 
  -1   7   9       85.57       88.41     11.31 o 
   0   7   9       56.32       54.64     10.22 o 
   1   7   9      101.22      105.65     12.40 o 
   2   7   9      112.91      116.27     13.63 o 
   3   7   9        4.01        4.73     10.21 o 
   4   7   9        0.08       -5.56     10.33 o 
   5   7   9      112.67       94.48     18.25 o 
 -11   8   9      105.16      123.38     17.48 o 
 -10   8   9       33.83       24.84     13.07 o 
  -9   8   9       62.68       38.16     13.43 o 
  -8   8   9      131.28      158.68     19.47 o 
  -7   8   9      278.55      277.97     23.09 o 
  -6   8   9       58.39       59.79     11.70 o 
  -5   8   9      120.81      118.90     13.85 o 
  -4   8   9      111.85      106.94     13.12 o 
  -3   8   9        1.88       -0.93      8.03 o 
  -2   8   9       31.42       31.66      9.92 o 
  -1   8   9        1.83       -0.85      7.38 o 
   0   8   9       29.99       20.40      8.81 o 
   1   8   9        0.43        8.51      8.43 o 
   2   8   9       58.98       61.34     11.80 o 
   3   8   9      108.49       86.13     15.04 o 
   4   8   9        0.13        0.51     10.19 o 
   5   8   9       51.91       42.77     17.89 o 
 -11   9   9       17.82        6.09     23.32 o 
 -10   9   9       46.79       40.20     14.67 o 
  -9   9   9       33.05       34.42     13.05 o 
  -8   9   9        6.46       12.19     11.32 o 
  -7   9   9       23.51       24.99     11.95 o 
  -6   9   9        0.74        1.14      8.89 o 
  -5   9   9       19.48       13.96      9.23 o 
  -4   9   9       22.89       25.00     10.71 o 
  -3   9   9       90.50       98.89     13.07 o 
  -2   9   9      135.75      120.99     14.29 o 
  -1   9   9        0.00       10.70      8.19 o 
   0   9   9        5.50       26.82      9.44 o 
   1   9   9       35.77       27.81      9.83 o 
   2   9   9       15.08        2.21      9.05 o 
   3   9   9      353.04      360.52     24.57 o 
   4   9   9        0.50        8.40     12.61 o 
 -10  10   9       47.47       40.72     15.20 o 
  -9  10   9       12.79       19.13     13.10 o 
  -8  10   9       23.37       35.47     14.70 o 
  -7  10   9      196.73      218.13     21.70 o 
  -6  10   9      175.31      174.32     17.41 o 
  -5  10   9      318.87      328.06     21.21 o 
  -4  10   9        9.12       -2.19      9.77 o 
  -3  10   9       27.18       24.71     10.03 o 
  -2  10   9       58.64       51.73     11.66 o 
  -1  10   9      118.45      126.54     14.95 o 
   0  10   9        4.34       -1.47      8.89 o 
   1  10   9       38.15       36.29     10.77 o 
   2  10   9      208.03      202.65     19.32 o 
   3  10   9      992.66     1019.65     38.65 o 
   4  10   9       85.05       67.27     17.27 o 
 -10  11   9       10.39       22.52     28.62 o 
  -9  11   9        3.89       -3.49     11.80 o 
  -8  11   9       20.66       11.51     12.36 o 
  -7  11   9        0.21       -3.90     10.67 o 
  -6  11   9      268.45      279.58     21.51 o 
  -5  11   9      553.66      546.59     63.48 o 
  -4  11   9       39.30       24.75     12.13 o 
  -3  11   9      129.97      138.56     18.12 o 
  -2  11   9       76.35       54.85     12.26 o 
  -1  11   9      136.57      144.62     16.23 o 
   0  11   9       31.45       57.14     12.39 o 
   1  11   9        0.04        6.83     10.96 o 
   2  11   9       77.83       85.45     14.75 o 
   3  11   9       11.28       11.38     11.75 o 
  -9  12   9      209.04      227.02     24.61 o 
  -8  12   9       23.68       26.94     13.63 o 
  -7  12   9       43.14       40.05     16.30 o 
  -6  12   9        7.94       19.52     12.30 o 
  -5  12   9       59.39       63.02     15.28 o 
  -4  12   9       91.13       76.53     15.66 o 
  -3  12   9        6.94       15.18     11.57 o 
  -2  12   9      182.44      174.97     17.69 o 
  -1  12   9        3.09        3.01      9.60 o 
   0  12   9       46.44       46.81     13.54 o 
   1  12   9        0.70       -0.75     11.10 o 
   2  12   9       41.21       38.99     14.36 o 
   3  12   9       80.04       97.07     25.32 o 
  -8  13   9        3.67        8.58     13.26 o 
  -7  13   9       94.91      125.66     22.27 o 
  -6  13   9       56.28       59.05     15.62 o 
  -5  13   9       47.11       54.69     14.91 o 
  -4  13   9       19.73       32.15     13.59 o 
  -3  13   9      118.07      142.19     19.35 o 
  -2  13   9       23.06       19.93     10.88 o 
  -1  13   9        1.84       -9.93      9.93 o 
   0  13   9      104.91       90.53     17.58 o 
   1  13   9        2.99       -1.59     10.96 o 
   2  13   9        4.88        8.34     12.59 o 
  -7  14   9       93.81      107.87     28.04 o 
  -6  14   9       64.14      105.31     18.98 o 
  -5  14   9       19.75       23.89     13.73 o 
  -4  14   9      344.34      422.22     29.19 o 
  -3  14   9        0.17        2.70     11.36 o 
  -2  14   9       11.55       20.73     12.72 o 
  -1  14   9        5.44        0.93     11.20 o 
   0  14   9       25.78       45.25     14.97 o 
   1  14   9       33.48       52.27     22.23 o 
  -6  15   9       63.87       52.45     19.20 o 
  -5  15   9      163.28      191.97     23.13 o 
  -4  15   9       64.99       71.95     19.44 o 
  -3  15   9       25.08       30.20     16.07 o 
  -2  15   9        8.63       -3.34     13.33 o 
  -1  15   9       14.06       26.48     16.33 o 
 -12   0  10       10.93       32.57     21.11 o 
 -11   0  10        4.93        3.22     13.48 o 
 -10   0  10       50.70       67.47     22.07 o 
  -9   0  10        3.99        1.34     11.86 o 
  -8   0  10      179.48      158.95     20.55 o 
  -7   0  10     1298.97     1233.26     40.90 o 
  -6   0  10       75.21       57.59     12.04 o 
  -5   0  10      434.50      454.98     43.32 o 
  -4   0  10      172.69      199.52     21.24 o 
  -3   0  10       53.40       60.62     13.37 o 
  -2   0  10      300.18      304.12     22.28 o 
  -1   0  10      313.94      336.00     29.74 o 
   0   0  10       53.34       53.97     27.16 o 
   1   0  10      243.56      243.25     30.18 o 
   2   0  10        3.28       -1.35     14.02 o 
   3   0  10       37.87       32.23     18.55 o 
   4   0  10        1.47      -16.26     16.49 o 
   5   0  10      110.70      123.28     28.32 o 
 -12   1  10        0.29        0.11     11.56 o 
 -11   1  10      120.79      123.94     17.19 o 
 -10   1  10        0.25        4.43      9.30 o 
  -9   1  10        9.02        6.31      8.79 o 
  -8   1  10       11.07       -1.52      7.72 o 
  -7   1  10       18.01       13.35      7.75 o 
  -6   1  10      257.48      245.37     17.90 o 
  -5   1  10      605.84      658.50     23.01 o 
  -4   1  10       72.35       70.37      9.64 o 
  -3   1  10      135.31      142.90     12.16 o 
  -2   1  10      122.42      136.61     12.45 o 
  -1   1  10        2.27       -3.76      6.53 o 
   0   1  10      255.07      260.26     17.80 o 
   1   1  10      161.18      152.71     17.86 o 
   2   1  10      187.10      183.37     20.05 o 
   3   1  10       19.05       18.86     12.23 o 
   4   1  10        3.92       -3.11     11.60 o 
   5   1  10      129.60      151.32     21.19 o 
 -12   2  10      209.43      231.11     21.87 o 
 -11   2  10        0.18        1.20     10.71 o 
 -10   2  10       14.66        6.91      9.81 o 
  -9   2  10        4.64       16.80      9.26 o 
  -8   2  10       11.75        4.34      7.61 o 
  -7   2  10      432.04      424.72     18.81 o 
  -6   2  10       15.17       18.38      9.37 o 
  -5   2  10      421.07      408.65     19.39 o 
  -4   2  10      372.99      383.49     15.15 o 
  -3   2  10      631.47      635.03     20.14 o 
  -2   2  10       25.38       13.08      7.34 o 
  -1   2  10       80.83       70.47     12.97 o 
   0   2  10        8.78       11.86      8.90 o 
   1   2  10       22.68       28.89     11.93 o 
   2   2  10        1.14        2.42     10.38 o 
   3   2  10       76.74       66.72     15.76 o 
   4   2  10       53.53       34.05     14.06 o 
   5   2  10        0.38      -10.36     12.09 o 
 -12   3  10      119.78      136.85     18.36 o 
 -11   3  10       28.95       20.39     11.89 o 
 -10   3  10        0.16        1.46      8.78 o 
  -9   3  10      191.98      181.81     17.65 o 
  -8   3  10      175.91      165.79     16.37 o 
  -7   3  10       55.08       46.16     11.17 o 
  -6   3  10      526.92      530.90     22.57 o 
  -5   3  10      163.75      171.73     15.34 o 
  -4   3  10        1.93        4.10      7.33 o 
  -3   3  10      531.47      521.60     18.88 o 
  -2   3  10       86.80       77.41      9.53 o 
  -1   3  10      305.36      338.82     20.33 o 
   0   3  10        2.43       -8.07      8.14 o 
   1   3  10      205.60      185.17     16.98 o 
   2   3  10        0.14       -8.75      9.69 o 
   3   3  10       59.97       70.64     16.08 o 
   4   3  10       29.89       36.78     14.76 o 
   5   3  10      159.54      151.71     21.55 o 
 -12   4  10       26.38       21.66     14.42 o 
 -11   4  10       34.09       41.85     12.64 o 
 -10   4  10        3.66       -2.46      9.79 o 
  -9   4  10       22.66       12.42     10.50 o 
  -8   4  10      123.77      112.57     16.74 o 
  -7   4  10      405.25      412.42     24.20 o 
  -6   4  10      108.60      119.54     13.73 o 
  -5   4  10      175.95      147.80     13.05 o 
  -4   4  10      257.41      273.40     16.33 o 
  -3   4  10      490.90      486.09     16.97 o 
  -2   4  10       49.36       39.00      9.90 o 
  -1   4  10      202.86      194.51     16.62 o 
   0   4  10       10.65       12.59      9.27 o 
   1   4  10        0.27        4.34      8.96 o 
   2   4  10        7.23       -3.32     10.39 o 
   3   4  10       12.31       20.77     12.57 o 
   4   4  10        0.07       -4.61     12.12 o 
   5   4  10       30.42       26.55     17.25 o 
 -12   5  10        9.39        1.79     14.81 o 
 -11   5  10      237.18      242.17     21.68 o 
 -10   5  10       39.34       42.53     12.39 o 
  -9   5  10        6.47        2.07     10.68 o 
  -8   5  10       14.10        0.83     10.60 o 
  -7   5  10      161.86      150.40     17.86 o 
  -6   5  10      159.21      148.78     16.92 o 
  -5   5  10     1172.32     1172.70     33.26 o 
  -4   5  10      234.50      232.73     15.65 o 
  -3   5  10        1.37        1.85      6.44 o 
  -2   5  10        0.48        0.87      7.37 o 
  -1   5  10       96.41       90.24     13.19 o 
   0   5  10      328.57      291.10     20.43 o 
   1   5  10       82.92       91.86     13.82 o 
   2   5  10      178.79      181.55     18.06 o 
   3   5  10        0.22       -7.16     10.45 o 
   4   5  10       36.27       29.14     14.42 o 
   5   5  10      190.27      156.47     43.20 o 
 -11   6  10       89.63       86.48     16.01 o 
 -10   6  10       13.47       16.58     12.97 o 
  -9   6  10       25.62       42.83     13.90 o 
  -8   6  10       15.19       24.89     11.69 o 
  -7   6  10      360.80      363.69     24.82 o 
  -6   6  10      124.66      141.48     17.65 o 
  -5   6  10       11.95        9.21      8.70 o 
  -4   6  10        1.67       -0.81      6.71 o 
  -3   6  10       14.83       13.59      7.89 o 
  -2   6  10      149.98      164.22     14.12 o 
  -1   6  10      381.79      362.89     18.47 o 
   0   6  10       64.76       58.05     12.13 o 
   1   6  10       99.36       80.22     13.66 o 
   2   6  10       53.06       59.49     13.28 o 
   3   6  10      126.89      116.85     18.38 o 
   4   6  10      105.20       95.79     18.47 o 
 -11   7  10       12.32       20.84     14.48 o 
 -10   7  10       40.02       51.56     15.77 o 
  -9   7  10       18.89       19.02     12.52 o 
  -8   7  10       50.39       48.52     13.58 o 
  -7   7  10        0.01        3.31     10.77 o 
  -6   7  10       74.28       51.46     11.85 o 
  -5   7  10      448.79      418.07     20.66 o 
  -4   7  10       56.56       51.66     12.70 o 
  -3   7  10        6.94       11.94      8.18 o 
  -2   7  10       93.43       88.31     11.70 o 
  -1   7  10      466.58      477.94     20.33 o 
   0   7  10        0.08       -1.77      9.04 o 
   1   7  10       91.19       91.76     14.43 o 
   2   7  10        3.76        2.96     10.30 o 
   3   7  10        8.83        0.91     10.84 o 
   4   7  10       10.75       -2.87     12.40 o 
 -11   8  10        4.49       24.73     27.91 o 
 -10   8  10       40.39       62.62     16.36 o 
  -9   8  10       22.50       22.85     12.91 o 
  -8   8  10        8.38        3.31     10.67 o 
  -7   8  10       37.89       37.46     13.20 o 
  -6   8  10        1.78       -1.97      9.73 o 
  -5   8  10      372.90      385.64     21.42 o 
  -4   8  10        1.64       -0.06      9.18 o 
  -3   8  10       57.12       68.21     12.12 o 
  -2   8  10       35.66       43.40     10.06 o 
  -1   8  10        3.08       -1.89      7.95 o 
   0   8  10      110.99      108.22     13.46 o 
   1   8  10       23.57       22.30      9.87 o 
   2   8  10       36.78       35.39     12.50 o 
   3   8  10       39.66       30.55     12.79 o 
   4   8  10        7.39        5.65     27.20 o 
 -10   9  10       83.43       89.73     18.45 o 
  -9   9  10       18.95       17.77     12.87 o 
  -8   9  10       28.41       21.74     12.57 o 
  -7   9  10        3.09        4.76     11.22 o 
  -6   9  10      168.03      162.78     19.38 o 
  -5   9  10        8.57        0.30     10.21 o 
  -4   9  10      160.43      163.48     18.60 o 
  -3   9  10      132.12      120.75     16.87 o 
  -2   9  10      248.60      211.95     17.73 o 
  -1   9  10      144.82      144.20     16.19 o 
   0   9  10       47.17       37.47     10.65 o 
   1   9  10       28.38       42.84     10.50 o 
   2   9  10       17.55        8.36     10.64 o 
   3   9  10        6.70       13.41     13.57 o 
 -10  10  10       92.79       54.29     22.52 o 
  -9  10  10        8.47       24.41     13.68 o 
  -8  10  10       24.89       34.51     13.66 o 
  -7  10  10        3.73        2.04     11.12 o 
  -6  10  10        9.13       11.94     10.02 o 
  -5  10  10      112.53      136.69     18.34 o 
  -4  10  10       79.90       71.96     15.02 o 
  -3  10  10       22.61        0.58      9.90 o 
  -2  10  10      115.44      110.92     15.02 o 
  -1  10  10       47.53       24.67     11.13 o 
   0  10  10        2.79       10.63     10.47 o 
   1  10  10        9.19        5.97      9.43 o 
   2  10  10       93.25       80.75     17.26 o 
   3  10  10        7.80       18.28     20.10 o 
  -9  11  10        1.63       -2.97     12.23 o 
  -8  11  10      140.91      174.60     21.63 o 
  -7  11  10      135.70      139.35     17.46 o 
  -6  11  10       58.04       51.02     14.75 o 
  -5  11  10       71.50       62.08     14.91 o 
  -4  11  10       37.39       44.13     14.00 o 
  -3  11  10        1.69        2.16     10.54 o 
  -2  11  10        0.30        8.66      9.81 o 
  -1  11  10       69.42       62.13     13.42 o 
   0  11  10       52.91       52.59     13.11 o 
   1  11  10       10.25        2.76     10.49 o 
   2  11  10        7.01       11.42     13.07 o 
  -8  12  10       17.11        5.49     12.98 o 
  -7  12  10        0.11       16.43     15.75 o 
  -6  12  10       95.96       97.59     18.05 o 
  -5  12  10        5.57        6.68     12.22 o 
  -4  12  10       13.39        9.01     12.19 o 
  -3  12  10       31.88       18.20     12.61 o 
  -2  12  10        2.26       -2.42     10.12 o 
  -1  12  10       27.34       26.38     11.48 o 
   0  12  10       13.07       17.06     12.74 o 
   1  12  10        0.37        4.47     11.82 o 
  -7  13  10        0.26       12.42     16.07 o 
  -6  13  10      117.15      128.37     20.24 o 
  -5  13  10        6.22       -4.36     11.72 o 
  -4  13  10      150.35      162.17     20.57 o 
  -3  13  10       44.39       42.31     14.51 o 
  -2  13  10       58.59       45.85     13.06 o 
  -1  13  10       20.77       10.64     12.81 o 
   0  13  10        1.92       -3.29     11.55 o 
  -6  14  10       79.40      102.14     21.94 o 
  -5  14  10       42.02       68.62     17.09 o 
  -4  14  10      269.61      230.40     24.51 o 
  -3  14  10      143.67      207.22     27.59 o 
  -2  14  10        0.42      -10.02     13.17 o 
  -1  14  10        5.56       15.40     19.79 o 
 -12   1  11        0.27       -6.45     17.89 o 
 -11   1  11        2.51        0.07     10.82 o 
 -10   1  11        8.23       11.17     10.71 o 
  -9   1  11      204.04      190.91     16.70 o 
  -8   1  11      116.13       80.66     13.47 o 
  -7   1  11       26.76       21.20     10.34 o 
  -6   1  11      280.79      277.98     22.48 o 
  -5   1  11      472.19      488.08     25.06 o 
  -4   1  11      190.44      177.43     15.66 o 
  -3   1  11      860.57      865.16     24.31 o 
  -2   1  11        0.41       -3.42      7.09 o 
  -1   1  11      216.24      229.65     18.11 o 
   0   1  11       10.57        0.65     10.58 o 
   1   1  11        2.85        9.25     11.32 o 
   2   1  11        6.21        9.83     12.16 o 
   3   1  11       13.44       24.99     13.63 o 
   4   1  11       16.82       21.89     14.43 o 
 -12   2  11       47.61       45.42     18.30 o 
 -11   2  11       18.06       25.86     12.64 o 
 -10   2  11        0.08       -6.06      8.95 o 
  -9   2  11        1.21       -6.89     10.11 o 
  -8   2  11       91.90      105.33     14.53 o 
  -7   2  11      153.66      160.29     16.24 o 
  -6   2  11        9.28        9.26      9.08 o 
  -5   2  11       39.38       55.45     12.70 o 
  -4   2  11      356.34      369.45     19.11 o 
  -3   2  11      296.52      291.95     16.50 o 
  -2   2  11        4.66        3.72      8.10 o 
  -1   2  11        0.81       -0.66      8.29 o 
   0   2  11       17.29       18.36     11.48 o 
   1   2  11       33.29       30.98     12.82 o 
   2   2  11       33.93       25.07     13.38 o 
   3   2  11       26.91       26.01     13.80 o 
   4   2  11       11.94        3.22     12.80 o 
 -11   3  11      145.88      168.57     19.22 o 
 -10   3  11       32.33       36.06     14.03 o 
  -9   3  11        1.35       -3.57     10.48 o 
  -8   3  11        0.88       -4.16     10.19 o 
  -7   3  11        0.13       -3.34      8.36 o 
  -6   3  11      331.17      348.20     20.77 o 
  -5   3  11       18.82       24.98      9.95 o 
  -4   3  11      393.12      411.23     19.81 o 
  -3   3  11       11.15        5.03      7.71 o 
  -2   3  11        6.85       -8.05      8.05 o 
  -1   3  11        1.31       -3.55      8.42 o 
   0   3  11        2.49        8.45      9.61 o 
   1   3  11       42.54       50.09     14.31 o 
   2   3  11      229.31      258.29     24.66 o 
   3   3  11       47.89       32.40     14.63 o 
   4   3  11       44.43       44.17     18.67 o 
 -11   4  11        1.81        0.98     12.52 o 
 -10   4  11       77.26       73.65     16.54 o 
  -9   4  11       81.00       87.99     16.35 o 
  -8   4  11       22.37       18.61     11.54 o 
  -7   4  11        0.74        1.84      9.69 o 
  -6   4  11      415.84      434.34     22.05 o 
  -5   4  11        2.50        5.80      8.78 o 
  -4   4  11      142.37      127.47     14.05 o 
  -3   4  11      473.59      488.41     20.14 o 
  -2   4  11       80.74       85.40     13.12 o 
  -1   4  11       18.99        3.98      9.52 o 
   0   4  11       34.10       27.90     10.05 o 
   1   4  11       15.56       13.66     11.53 o 
   2   4  11        4.29       -6.33     11.63 o 
   3   4  11       51.64       40.75     15.21 o 
   4   4  11       18.78       29.24     32.06 o 
 -11   5  11       45.98       33.86     14.94 o 
 -10   5  11       20.66       24.62     14.13 o 
  -9   5  11       20.38       22.35     12.16 o 
  -8   5  11       25.62       32.13     12.83 o 
  -7   5  11        0.51       -6.31      9.81 o 
  -6   5  11       49.84       57.00     13.47 o 
  -5   5  11        0.49        1.79      7.67 o 
  -4   5  11        2.14        0.45      8.34 o 
  -3   5  11      217.29      203.74     17.21 o 
  -2   5  11       90.64       73.90     12.64 o 
  -1   5  11       18.51       11.19     10.23 o 
   0   5  11       19.34       11.22     10.02 o 
   1   5  11        8.29        5.34     10.36 o 
   2   5  11      236.69      204.77     26.87 o 
   3   5  11      101.33      107.11     18.99 o 
 -11   6  11       27.64       13.34     14.12 o 
 -10   6  11       32.60       42.50     14.92 o 
  -9   6  11        0.62       -0.27     10.60 o 
  -8   6  11      191.13      168.25     20.07 o 
  -7   6  11       30.96       41.14     13.07 o 
  -6   6  11        0.00       -7.39      9.02 o 
  -5   6  11      118.18      109.56     14.00 o 
  -4   6  11       15.99       17.30      9.25 o 
  -3   6  11       33.25       21.69      9.64 o 
  -2   6  11       22.23       20.78     10.10 o 
  -1   6  11        4.94        7.60      9.52 o 
   0   6  11       11.39        7.41     10.06 o 
   1   6  11      108.65      117.01     16.10 o 
   2   6  11       39.43       51.43     15.37 o 
   3   6  11        0.23        3.00     12.79 o 
 -10   7  11      101.72       95.97     18.45 o 
  -9   7  11        7.71       -0.84     12.00 o 
  -8   7  11       10.42        4.45     11.31 o 
  -7   7  11       83.90       66.03     14.57 o 
  -6   7  11        0.01       -1.83      8.97 o 
  -5   7  11       54.34       53.97     13.13 o 
  -4   7  11       14.47       17.78      9.94 o 
  -3   7  11        2.43       11.56      9.30 o 
  -2   7  11      158.89      172.69     16.88 o 
  -1   7  11       47.13       46.70     12.14 o 
   0   7  11       49.64       42.57     11.86 o 
   1   7  11       21.52       32.44     11.95 o 
   2   7  11       18.18       33.06     12.87 o 
   3   7  11        9.22       12.07     15.11 o 
 -10   8  11        4.61       -4.92     12.25 o 
  -9   8  11       21.59        9.86     12.42 o 
  -8   8  11       34.53       34.95     13.88 o 
  -7   8  11       86.09       86.04     16.42 o 
  -6   8  11       15.97       21.06     12.24 o 
  -5   8  11       26.66       37.27     12.57 o 
  -4   8  11       54.61       47.18     13.42 o 
  -3   8  11        4.89        8.84     10.92 o 
  -2   8  11       78.71       76.55     13.35 o 
  -1   8  11        1.08       -1.64      9.72 o 
   0   8  11       59.18       56.86     13.38 o 
   1   8  11        0.20       -2.29     10.49 o 
   2   8  11        0.00        3.37     11.00 o 
 -10   9  11       44.32       57.56     23.43 o 
  -9   9  11        4.78        7.79     12.85 o 
  -8   9  11       29.72       33.54     13.84 o 
  -7   9  11       43.22       38.53     13.59 o 
  -6   9  11      258.72      271.01     29.02 o 
  -5   9  11      545.62      590.01     34.58 o 
  -4   9  11       34.99       28.70     12.47 o 
  -3   9  11       45.95       40.84     13.75 o 
  -2   9  11        0.82       -4.57      9.64 o 
  -1   9  11      285.98      265.87     21.53 o 
   0   9  11       83.35       75.31     14.65 o 
   1   9  11        9.02        8.50     11.75 o 
   2   9  11        0.74       -0.26     12.98 o 
  -9  10  11       41.21       43.31     17.30 o 
  -8  10  11       96.93      115.74     19.25 o 
  -7  10  11      188.93      210.84     22.98 o 
  -6  10  11      613.17      723.36     40.91 o 
  -5  10  11      144.37      169.01     20.28 o 
  -4  10  11       13.29       12.09     10.97 o 
  -3  10  11       13.94       20.69     12.05 o 
  -2  10  11        0.96        6.20      9.73 o 
  -1  10  11        0.14        3.98      9.47 o 
   0  10  11       21.93        8.97     12.89 o 
   1  10  11       17.24       13.70     13.96 o 
  -8  11  11        0.11        9.08     12.66 o 
  -7  11  11       49.35       43.68     15.48 o 
  -6  11  11        1.55       -5.54     13.87 o 
  -5  11  11       77.16       92.15     17.01 o 
  -4  11  11       25.44       23.14     13.09 o 
  -3  11  11        0.14       -5.18     10.44 o 
  -2  11  11        0.94        2.71     10.46 o 
  -1  11  11       16.95        6.31     10.62 o 
   0  11  11        6.90        3.92     10.70 o 
   1  11  11        0.09        5.70     18.61 o 
  -7  12  11      114.05      110.46     22.94 o 
  -6  12  11       78.37       81.69     20.89 o 
  -5  12  11        0.07        0.59     12.02 o 
  -4  12  11      129.93      136.71     19.81 o 
  -3  12  11       29.70       35.09     14.01 o 
  -2  12  11       15.30        5.29     12.12 o 
  -1  12  11        5.35        5.53     11.13 o 
   0  12  11       21.04       43.23     21.21 o 
  -6  13  11       19.33       16.25     31.97 o 
  -5  13  11      221.59      241.53     29.27 o 
  -4  13  11       25.96       28.35     14.48 o 
  -3  13  11        0.00       -4.93     14.67 o 
  -2  13  11        0.12       -6.54     14.24 o 
 -11   0  12       42.22       25.78     19.86 o 
 -10   0  12        2.56       16.59     18.55 o 
  -9   0  12       13.67       30.00     19.24 o 
  -8   0  12       19.47       10.58     16.60 o 
  -7   0  12        4.02       15.18     16.63 o 
  -6   0  12      140.44      153.44     26.30 o 
  -5   0  12      174.01      177.77     27.94 o 
  -4   0  12       35.19       19.09     16.72 o 
  -3   0  12      736.27      741.37     48.74 o 
  -2   0  12      330.31      356.37     27.16 o 
  -1   0  12        1.13        7.26     15.87 o 
   0   0  12       24.01       22.33     17.73 o 
   1   0  12       19.44       33.26     19.88 o 
   2   0  12        0.17        4.50     18.26 o 
 -11   1  12       47.70       41.55     15.39 o 
 -10   1  12       35.73       45.90     13.20 o 
  -9   1  12       44.39       40.51     14.38 o 
  -8   1  12      116.31      100.70     16.93 o 
  -7   1  12        3.23       -1.34     10.21 o 
  -6   1  12        0.81        8.51     11.04 o 
  -5   1  12      550.16      559.21     27.29 o 
  -4   1  12     1079.87     1114.50     40.72 o 
  -3   1  12      329.16      320.14     18.05 o 
  -2   1  12      268.54      255.82     18.10 o 
  -1   1  12        1.60        2.08     10.58 o 
   0   1  12       42.05       45.74     13.87 o 
   1   1  12       68.85       44.95     14.23 o 
   2   1  12      127.26      122.23     19.83 o 
 -11   2  12       43.90       50.75     15.92 o 
 -10   2  12        0.17       -4.12     11.75 o 
  -9   2  12        0.06       -3.65     10.97 o 
  -8   2  12        1.29        3.15     11.26 o 
  -7   2  12       39.19       39.85     13.66 o 
  -6   2  12      231.35      273.96     23.31 o 
  -5   2  12        3.34       -9.17      9.17 o 
  -4   2  12       22.34       25.23     10.30 o 
  -3   2  12        5.27       -6.53      8.46 o 
  -2   2  12        2.58        1.62      9.19 o 
  -1   2  12       79.58       80.12     12.69 o 
   0   2  12       86.37       75.27     15.65 o 
   1   2  12        8.82        6.48     12.25 o 
   2   2  12        2.59        4.66     12.75 o 
 -11   3  12       44.83       37.64     15.59 o 
 -10   3  12       67.04       86.18     17.13 o 
  -9   3  12        7.19       17.14     12.32 o 
  -8   3  12       46.13       60.89     14.64 o 
  -7   3  12       11.66        8.47     11.47 o 
  -6   3  12       99.01      111.15     15.11 o 
  -5   3  12      485.42      446.71     25.03 o 
  -4   3  12      820.77      823.85     28.06 o 
  -3   3  12      223.10      196.34     15.94 o 
  -2   3  12       18.26       23.69     10.43 o 
  -1   3  12      304.66      334.51     25.34 o 
   0   3  12        2.12        1.64     11.40 o 
   1   3  12      152.24      154.79     20.59 o 
   2   3  12      135.81      109.33     19.51 o 
 -11   4  12      140.38      189.60     33.72 o 
 -10   4  12       28.81       40.60     14.90 o 
  -9   4  12       11.14        8.28     12.64 o 
  -8   4  12       69.47       82.18     16.08 o 
  -7   4  12        2.83       -7.72     10.12 o 
  -6   4  12      406.90      457.67     26.21 o 
  -5   4  12        8.61       -0.52      9.86 o 
  -4   4  12      134.88      144.38     17.78 o 
  -3   4  12      201.48      202.96     17.96 o 
  -2   4  12        1.43        8.40     10.21 o 
  -1   4  12        0.12        0.96      9.44 o 
   0   4  12       13.57        6.42     10.32 o 
   1   4  12       52.87       54.05     15.94 o 
   2   4  12        3.20        6.63     13.24 o 
 -10   5  12        6.46        3.58     12.73 o 
  -9   5  12        5.62        3.93     11.65 o 
  -8   5  12      120.36      132.22     18.67 o 
  -7   5  12        3.11       -4.73     10.55 o 
  -6   5  12       50.81       57.15     13.91 o 
  -5   5  12       20.43       26.94     10.36 o 
  -4   5  12       97.19      102.74     16.32 o 
  -3   5  12       62.48       67.15     14.54 o 
  -2   5  12       15.12       -4.87      9.04 o 
  -1   5  12       63.57       73.29     14.03 o 
   0   5  12       17.44        5.13     10.53 o 
   1   5  12        0.93       -3.81     11.60 o 
   2   5  12       85.41       93.55     18.80 o 
 -10   6  12      216.03      272.42     26.80 o 
  -9   6  12       25.88       39.48     14.20 o 
  -8   6  12       28.52       24.12     13.18 o 
  -7   6  12      358.66      320.09     25.62 o 
  -6   6  12        0.28        1.67     10.32 o 
  -5   6  12        0.59       11.87     15.79 o 
  -4   6  12       22.63       21.20     11.83 o 
  -3   6  12       33.04       26.59     12.50 o 
  -2   6  12      388.59      414.93     23.22 o 
  -1   6  12       10.34        9.84     10.75 o 
   0   6  12       15.12        8.04     11.10 o 
   1   6  12       13.59       15.37     13.79 o 
   2   6  12       22.61       10.88     16.70 o 
 -10   7  12      113.36      141.12     29.34 o 
  -9   7  12       26.82       38.94     14.32 o 
  -8   7  12       11.75       17.89     12.96 o 
  -7   7  12       39.19       44.99     14.36 o 
  -6   7  12      101.74      102.02     19.11 o 
  -5   7  12       18.98       11.99     13.75 o 
  -4   7  12       24.29       24.81     14.99 o 
  -3   7  12        5.28        6.52     12.84 o 
  -2   7  12       44.41       44.45     12.40 o 
  -1   7  12        1.56        4.11     10.14 o 
   0   7  12       38.52       38.23     12.22 o 
   1   7  12       34.91       29.30     12.96 o 
  -9   8  12       72.71       70.28     16.64 o 
  -8   8  12        8.36        3.51     12.06 o 
  -7   8  12        1.93        0.55     11.41 o 
  -6   8  12        4.83       -0.73     11.38 o 
  -5   8  12        9.75        2.97     11.49 o 
  -4   8  12       22.15       14.23     15.99 o 
  -3   8  12       15.48        8.78     13.46 o 
  -2   8  12       40.57       46.35     14.57 o 
  -1   8  12       81.63       58.47     14.02 o 
   0   8  12      260.46      235.27     21.70 o 
   1   8  12       10.71       10.78     13.39 o 
  -9   9  12        0.87       10.18     19.03 o 
  -8   9  12       11.27        5.44     12.91 o 
  -7   9  12        6.07        9.66     14.60 o 
  -6   9  12       14.08       11.70     14.30 o 
  -5   9  12        0.07       -4.32     10.78 o 
  -4   9  12       56.64       48.13     14.69 o 
  -3   9  12       24.64       24.43     15.06 o 
  -2   9  12       20.58       26.12     13.78 o 
  -1   9  12       23.93       17.35     13.30 o 
   0   9  12       29.46       23.09     14.46 o 
  -8  10  12       66.29       68.19     34.54 o 
  -7  10  12      121.23      150.32     24.50 o 
  -6  10  12       26.02       13.61     15.26 o 
  -5  10  12       80.75       86.40     17.57 o 
  -4  10  12        7.00       10.92     11.92 o 
  -3  10  12       86.08      113.83     18.64 o 
  -2  10  12       12.64       14.52     14.87 o 
  -1  10  12       98.78       92.54     18.28 o 
  -7  11  12        0.40       33.74     28.70 o 
  -6  11  12        3.59        9.12     15.13 o 
  -5  11  12        6.70       -3.87     12.35 o 
  -4  11  12        6.50       -5.88     12.14 o 
  -3  11  12        3.14       -4.40     11.99 o 
  -2  11  12        4.17       -1.30     13.80 o 
  -4  12  12      103.96      113.03     22.57 o 
 -10   1  13       35.65       77.48     20.56 o 
  -9   1  13        3.24        5.35     10.98 o 
  -8   1  13       45.19       30.11     14.00 o 
  -7   1  13        1.60      -10.84     10.84 o 
  -6   1  13      156.07      165.02     20.12 o 
  -5   1  13        4.90        5.72     11.12 o 
  -4   1  13        4.74        8.19     11.21 o 
  -3   1  13      233.55      203.72     18.51 o 
  -2   1  13      386.61      420.93     27.86 o 
  -1   1  13       71.18       74.17     15.95 o 
   0   1  13       68.03       71.30     16.54 o 
   1   1  13        5.52        1.04     12.34 o 
 -10   2  13       53.84       47.96     18.42 o 
  -9   2  13        0.21        7.99     15.07 o 
  -8   2  13       50.07       46.52     15.27 o 
  -7   2  13       23.63       25.96     13.27 o 
  -6   2  13      298.53      268.52     23.85 o 
  -5   2  13       13.32        9.19     11.34 o 
  -4   2  13       59.37       53.89     16.57 o 
  -3   2  13       24.58       19.93      9.97 o 
  -2   2  13      131.55      131.04     16.58 o 
  -1   2  13       51.06       41.79     14.63 o 
   0   2  13       19.70       16.13     13.72 o 
   1   2  13        2.86        2.98     13.28 o 
 -10   3  13       17.00       14.43     15.54 o 
  -9   3  13        7.59        6.40     15.31 o 
  -8   3  13      129.21      114.63     21.54 o 
  -7   3  13        2.46        0.72     11.44 o 
  -6   3  13      135.42      140.71     19.08 o 
  -5   3  13       54.63       48.14     14.04 o 
  -4   3  13      137.61      153.49     22.51 o 
  -3   3  13        8.22       12.32     11.18 o 
  -2   3  13        0.59       -5.13      9.31 o 
  -1   3  13      102.40      114.70     18.59 o 
   0   3  13       55.34       64.66     16.49 o 
   1   3  13        2.47       11.49     13.83 o 
 -10   4  13       60.24       40.05     18.31 o 
  -9   4  13      237.90      249.23     29.10 o 
  -8   4  13      193.21      190.99     25.50 o 
  -7   4  13      100.34       68.91     19.66 o 
  -6   4  13        0.01       -7.33     12.18 o 
  -5   4  13        2.43        2.65     12.52 o 
  -4   4  13        8.59       20.11     14.82 o 
  -3   4  13       54.79       73.19     15.94 o 
  -2   4  13       11.91        4.62      9.90 o 
  -1   4  13       16.00       10.61     10.29 o 
   0   4  13       31.94       18.70     14.06 o 
   1   4  13       12.33       11.42     19.29 o 
  -9   5  13       65.98       79.55     17.43 o 
  -8   5  13        6.89       -9.62     13.47 o 
  -7   5  13       75.85       58.09     18.20 o 
  -6   5  13        4.57       11.38     13.51 o 
  -5   5  13       36.19       27.63     19.96 o 
  -4   5  13       57.58       57.42     15.05 o 
  -3   5  13        8.28        6.98     11.99 o 
  -2   5  13       51.00       35.48     12.71 o 
  -1   5  13       32.41       28.53     12.27 o 
   0   5  13       24.32       25.26     14.52 o 
  -9   6  13        0.73        4.14     12.60 o 
  -8   6  13        4.23      -11.05     11.05 o 
  -7   6  13        0.79       -3.13     13.80 o 
  -6   6  13       40.74       39.10     19.99 o 
  -5   6  13       29.07       21.81     17.99 o 
  -4   6  13        6.02       21.06     14.69 o 
  -3   6  13       64.56       78.41     16.18 o 
  -2   6  13       39.47       17.98     11.66 o 
  -1   6  13       11.42        4.73     11.40 o 
   0   6  13       18.43       29.03     14.82 o 
  -9   7  13        0.12        0.76     17.66 o 
  -8   7  13        7.73        4.31     12.91 o 
  -7   7  13       18.92       26.41     15.15 o 
  -6   7  13       30.65       15.69     17.88 o 
  -5   7  13        8.71       22.19     16.88 o 
  -4   7  13       23.67       25.10     15.65 o 
  -3   7  13       10.48       16.25     15.58 o 
  -2   7  13        0.02        1.97     10.91 o 
  -1   7  13       36.74       31.89     13.37 o 
   0   7  13       17.83        6.21     16.06 o 
  -8   8  13       25.26       44.07     20.90 o 
  -7   8  13      137.09      129.64     22.99 o 
  -6   8  13       53.95       63.84     23.83 o 
  -5   8  13      203.15      219.97     33.21 o 
  -4   8  13        0.31        5.83     13.81 o 
  -3   8  13       15.66        2.48     13.75 o 
  -2   8  13        8.95        8.51     15.23 o 
  -1   8  13        5.23        2.43     12.34 o 
  -7   9  13        2.33        8.04     26.23 o 
  -6   9  13       27.18       31.08     16.89 o 
  -5   9  13        0.62        1.62     18.31 o 
  -4   9  13      128.88      162.18     32.03 o 
  -3   9  13        1.36       -4.46     14.04 o 
  -2   9  13       40.15       39.86     18.15 o 
  -4  10  13       24.78       28.44     19.24 o 
  -9   0  14        0.33       -9.90     17.40 o 
  -8   0  14       37.62       22.84     20.58 o 
  -7   0  14       34.61       34.34     19.88 o 
  -6   0  14        2.71       -2.48     16.55 o 
  -5   0  14        3.64        6.34     17.81 o 
  -4   0  14       38.82       22.44     29.77 o 
  -3   0  14      400.97      382.52     59.13 o 
  -2   0  14        5.13      -15.36     15.36 o 
  -1   0  14       11.28       -2.17     17.80 o 
  -9   1  14       55.18       61.63     16.76 o 
  -8   1  14       69.77       96.00     18.30 o 
  -7   1  14        7.16       12.59     13.11 o 
  -6   1  14       27.96       21.70     13.32 o 
  -5   1  14        0.02        2.63     12.05 o 
  -4   1  14      489.69      556.06     42.55 o 
  -3   1  14      790.77      815.00     50.13 o 
  -2   1  14       16.41        7.46     12.66 o 
  -1   1  14        4.49        1.21     12.71 o 
  -9   2  14        0.24        3.24     14.29 o 
  -8   2  14       14.59       18.82     15.21 o 
  -7   2  14        0.37       -3.91     12.25 o 
  -6   2  14        1.46        3.52     12.47 o 
  -5   2  14       33.32       31.78     16.28 o 
  -4   2  14      147.16      150.54     23.48 o 
  -3   2  14      167.38      168.73     20.95 o 
  -2   2  14      187.67      183.70     19.86 o 
  -1   2  14       65.03       65.92     16.91 o 
  -9   3  14       22.21       39.37     17.82 o 
  -8   3  14       78.85       85.84     20.18 o 
  -7   3  14      126.32      137.86     22.43 o 
  -6   3  14        3.04       -7.29     11.21 o 
  -5   3  14       16.16       14.06     15.78 o 
  -4   3  14       78.00       69.58     19.00 o 
  -3   3  14      107.32      105.79     18.57 o 
  -2   3  14      114.87       89.52     17.77 o 
  -1   3  14       23.39       17.98     16.30 o 
  -8   4  14       22.87       22.55     16.00 o 
  -7   4  14       14.92       13.34     14.92 o 
  -6   4  14        0.30        3.39     17.83 o 
  -5   4  14      107.10       93.86     22.43 o 
  -4   4  14        8.15        7.62     14.35 o 
  -3   4  14       76.75       84.89     17.40 o 
  -2   4  14       10.27        3.16     13.00 o 
  -1   4  14       13.85        7.56     15.71 o 
  -8   5  14       15.19       -5.39     25.26 o 
  -7   5  14       20.02       -5.32     13.74 o 
  -6   5  14       33.01       50.95     24.20 o 
  -5   5  14      157.31      212.94     45.72 o 
  -4   5  14       10.69        8.91     15.00 o 
  -3   5  14        2.19       -3.71     11.68 o 
  -2   5  14       13.45        9.17     15.46 o 
  -7   6  14        0.15       -9.89     23.85 o 
  -6   6  14      115.27      132.74     29.15 o 
  -5   6  14      121.84      135.66     28.57 o 
  -4   6  14       34.39       26.74     21.31 o 
  -3   6  14       28.02       27.79     14.55 o 
  -2   6  14        1.07        0.47     15.26 o 
  -5   7  14        0.02        3.62     25.79 o 
  -4   7  14        3.91      -15.54     23.23 o 
  -3   7  14       35.27       47.85     22.63 o 
  -7   1  15       58.35       60.42     17.08 o 
  -6   1  15        7.92        2.02     13.08 o 
  -5   1  15       47.20       44.73     18.89 o 
  -4   1  15        7.77       13.25     28.53 o 
  -6   2  15        0.19        1.69     18.27 o 
  -5   2  15        1.00      -16.39     17.02 o 
  -4   2  15       12.46       31.00     31.89 o 
  -5   3  15        2.05      -15.45     15.45 o 
                                                 
